# Supplementary material for: Global sensitivity analysis of parameters based on sPCE: The case study of a concrete face rockfill dam in northwest China
Source: PLoS One. 2023 Aug 31;18(8):e0290665. doi: 10.1371/journal.pone.0290665 (PMC10470912; doi:10.1371/journal.pone.0290665)
Supplement: S1 Table — (XLS) [file pone.0290665.s001.xls]

## Sheet: Sheet1
Node number	X coordinate	Y coordinate	K	n	Rf	Kur	phi	delta phi	Kb	m
1474	2032.56	65.257	0.152369	0.0109609	0.0567602	0	0.749997	0.00224712	0.0187701	0
1475	2032.56	62.032	0.140743	0.0192163	0.0554514	0	0.755357	0.00207785	0.0211345	0
1476	2044.18	62.032	0.15485	0.0151545	0.0566752	0	0.744131	0.00192673	0.0188913	0
1477	2044.18	65.257	0.164516	0.00650116	0.053876	0	0.750021	0.00142133	0.0169169	0
1478	2044.18	71.605	0.204229	0.00340489	0.0472893	0	0.722139	0.00119793	0.0161675	0
1479	2032.56	71.605	0.179846	0.000527284	0.0521234	0	0.741381	0.00189109	0.0184466	0
1480	2032.56	73.522	0.119443	0.0277766	0.0548269	0	0.776701	0.00192053	0.0150188	0
1481	2044.18	73.522	0.138529	0.0191314	0.0556206	0	0.764182	0.00156441	0.0146402	0
1482	2044.18	77.793	0.158137	0.00332839	0.0548205	0	0.762425	0.00168663	0.0136834	0
1483	2032.56	77.793	0.150436	0.00748398	0.0556037	0	0.7624	0.00175175	0.01573	0
1484	2044.18	82.063	0.167632	0.00329407	0.0551606	0	0.752544	0.00146509	0.0140014	0
1485	2032.56	82.063	0.150016	0.00824384	0.0559656	0	0.762458	0.00173373	0.0148894	0
1486	2032.56	88.141	0.171273	0.000325458	0.055109	0	0.751916	0.00194124	0.0139571	0
1487	2044.18	88.141	0.192588	0.00164548	0.0488582	0	0.73793	0.00100038	0.0127174	0
1488	2026.75	88.141	0.164617	0.00163476	0.0545045	0	0.755604	0.00191182	0.0146809	0
1489	2026.75	82.063	0.142278	0.0110755	0.056335	0	0.766296	0.0020164	0.0152874	0
1490	2020.94	88.141	0.155871	0.00345547	0.0550055	0	0.761411	0.00223238	0.0148459	0
1491	2020.94	82.063	0.135827	0.0140008	0.0566441	0	0.768734	0.0023441	0.0156512	0
1492	2026.75	94.094	0.160986	0.00266972	0.0548658	0	0.758647	0.001947	0.0138034	0
1493	2032.56	94.094	0.164171	0.000901215	0.0551854	0	0.757872	0.00211093	0.013275	0
1494	2026.75	99.077	0.154462	0.00504817	0.0556634	0	0.762827	0.00182575	0.012722	0
1495	2032.56	99.077	0.156659	0.00218805	0.0552862	0	0.765719	0.00197298	0.0120574	0
1496	2020.94	94.094	0.151541	0.0050627	0.0553846	0	0.764709	0.00228722	0.0137845	0
1497	2020.94	99.077	0.146094	0.00842074	0.0557949	0	0.767929	0.00316488	0.01159	0.000397025
1498	2026.75	104.136	0.151221	0.0022094	0.0555221	0	0.770863	0.00217162	0.0117593	0
1499	2032.56	104.136	0.165431	0.00024698	0.0544399	0	0.759652	0.00184092	0.0125018	0
1500	2026.75	108.342	0.146054	0.00353721	0.055367	0	0.775044	0.0021245	0.0118768	0
1501	2032.56	108.342	0.165842	0.000542502	0.0543299	0	0.758006	0.00184381	0.0144208	0
1502	2020.94	104.136	0.150898	0.00497122	0.0550489	0	0.768227	0.00298653	0.0111847	0.000347168
1503	2020.94	77.793	0.136734	0.0124785	0.0562846	0	0.768976	0.00227658	0.0166094	0
1504	2014.86	77.793	0.129087	0.0147119	0.0560667	0	0.774696	0.00254414	0.0164844	0
1505	2014.86	82.063	0.129867	0.0165389	0.0567088	0	0.771846	0.00256834	0.0150983	0
1506	2020.94	73.522	0.114319	0.0317174	0.057885	0	0.76854	0.00280273	0.0187129	0
1507	2014.86	73.522	0.113268	0.0342547	0.0548303	0	0.769494	0.00244748	0.0194467	0
1508	2014.86	71.605	0.165072	0.0006837	0.0537456	0	0.750828	0.00236827	0.0203074	0
1509	2020.94	71.605	0.169081	0.000115912	0.054715	0	0.748648	0.00263753	0.0195669	0
1510	2014.86	65.257	0.141494	0.0181846	0.0544732	0	0.750469	0.00280459	0.0240998	0
1511	2020.94	65.257	0.147014	0.0158398	0.0542335	0	0.748342	0.00254923	0.0234867	0
1512	2014.86	62.032	0.110697	0.0254529	0.0460607	0	0.792698	0.0024786	0.0214842	0
1513	2020.94	62.032	0.136237	0.0237876	0.0569467	0	0.749076	0.00312784	0.0240905	0.000180597
1514	2014.86	59.425	0.190355	0	0.0541194	0	0.710264	0.00348845	0.0366361	0
1515	2020.94	59.425	0.198568	0	0.0541206	0	0.709967	0.00280278	0.0317536	0
1516	2014.86	53.455	0.257808	0.0651305	0.0451917	0	0.551321	0.00320378	0.0724262	0.000340452
1517	2020.94	53.455	0.264823	0.077434	0.0440596	0	0.537925	0.00296002	0.0681571	0.000449009
1518	2014.86	47.207	0.00259936	0.200966	0.00964607	0	0.0653649	0.0062152	0.710598	0.000725313
1519	2020.94	47.207	0.0155778	0.17755	0.0130329	0	0.106665	0.00537186	0.677635	0.000525186
1520	2008.68	47.207	0.00549573	0.170767	0.0107472	0	0.0717264	0.00632021	0.728904	0.00154796
1521	2008.68	53.455	0.26342	0.0375249	0.0409906	0	0.572628	0.00377775	0.0773314	0
1522	2008.68	59.425	0.18494	0	0.0535913	0	0.716406	0.0038957	0.0364266	0
1523	2008.68	62.032	0.106325	0.0278035	0.0462675	0	0.793974	0.00271929	0.0217644	0
1524	2008.68	65.257	0.111839	0.0188004	0.0460796	0	0.800748	0.00250188	0.0187944	0
1525	2008.68	71.605	0.155992	0.00154453	0.0549958	0	0.757855	0.00261238	0.0206059	0
1526	2008.68	73.522	0.108903	0.0367688	0.0550778	0	0.77056	0.00273481	0.019656	0
1527	2008.68	77.793	0.13291	0.0196181	0.0553785	0	0.759597	0.00293241	0.0200233	0
1528	2008.68	82.063	0.124033	0.0194281	0.0569597	0	0.77411	0.00289497	0.0151909	0
1529	1999.64	53.455	0.247129	0.021789	0.0442912	0	0.610704	0.00469863	0.0661761	0
1530	1999.64	47.207	0.0552177	0.0972773	0.0256817	0	0.300781	0.00673629	0.51058	0.00073026
1531	1999.64	59.425	0.179166	0.0005766	0.0544234	0	0.721624	0.00362472	0.0345795	0
1532	1999.64	62.032	0.100114	0.0312091	0.0465053	0	0.796559	0.00304759	0.0213942	0
1533	1999.64	65.257	0.105023	0.0223962	0.0463901	0	0.803453	0.00283376	0.0186513	0
1534	1999.64	71.605	0.146488	0.00347366	0.0556785	0	0.76456	0.00302344	0.0203442	0
1535	1999.64	73.522	0.103301	0.0402266	0.0554	0	0.772016	0.00314841	0.0195395	0
1536	1999.64	77.793	0.125389	0.0239168	0.0557504	0	0.762314	0.00333074	0.0197917	0
1537	1999.64	82.063	0.116448	0.0252741	0.0538385	0	0.779229	0.0033926	0.0161879	0
1538	1991.91	71.605	0.139131	0.00561748	0.0562697	0	0.769304	0.0033858	0.0197938	0
1539	1991.91	73.522	0.0957713	0.042509	0.0554638	0	0.778045	0.00380253	0.0184904	0
1540	1991.91	77.793	0.112789	0.0262188	0.0539536	0	0.781076	0.00371852	0.0168598	0
1541	1991.91	82.063	0.112874	0.0299888	0.0552211	0	0.774224	0.00405936	0.0165142	0
1542	1999.64	88.141	0.136328	0.0128163	0.055788	0	0.769102	0.00378257	0.0144305	0.00039182
1543	1991.91	88.141	0.129768	0.0162614	0.0560476	0	0.771687	0.00422149	0.014128	0.000405381
1544	2008.68	88.141	0.138209	0.00788876	0.0566688	0	0.772537	0.00290973	0.0150255	0
1545	2014.86	88.141	0.147813	0.0057233	0.0554397	0	0.766242	0.00257457	0.0149151	0
1546	2014.86	94.094	0.144957	0.0081753	0.0548936	0	0.768816	0.0029587	0.0136002	0.000316313
1547	1991.91	94.094	0.124414	0.0199025	0.0565151	0	0.773888	0.00434538	0.0128137	0.000366165
1548	1999.64	94.094	0.130928	0.0161172	0.0562728	0	0.771721	0.00389525	0.0131165	0.000355449
1549	2008.68	94.094	0.140228	0.0115237	0.0558833	0	0.767914	0.00334176	0.0133739	0.000337494
1550	2008.68	99.077	0.131789	0.0161428	0.0570942	0	0.771594	0.00410077	0.0111792	0.00044148
1551	2014.86	99.077	0.137984	0.0121176	0.0555914	0	0.772391	0.00332196	0.0111783	0.000397884
1552	2014.86	104.136	0.140369	0.00858037	0.0548027	0	0.776069	0.00268813	0.0111084	0.000358777
1553	2008.68	104.136	0.135185	0.0125657	0.0556415	0	0.775246	0.00314322	0.0105998	0.000419593
1554	1999.64	99.077	0.123217	0.0210704	0.05625	0	0.776278	0.00389518	0.0113425	0.000401638
1555	1999.64	104.136	0.124766	0.0183251	0.0575523	0	0.776408	0.00456525	0.00997131	0.000416631
1556	1991.91	99.077	0.116945	0.0252378	0.056496	0	0.777702	0.004371	0.0110768	0.00040046
1557	1991.91	104.136	0.118379	0.0224149	0.0566696	0	0.779971	0.00424971	0.0100521	0.000367007
1558	1991.91	47.207	0.0831342	0.0482227	0.0365168	0	0.421907	0.0078882	0.398745	0.00133387
1559	1991.91	53.455	0.223789	0.0140314	0.0479602	0	0.642747	0.00372234	0.0643956	0
1560	1991.91	59.425	0.173583	0.00221509	0.0542958	0	0.723654	0.00472098	0.0345444	0
1561	1991.91	62.032	0.103994	0.034559	0.0566381	0	0.771556	0.00323243	0.0247594	0
1562	1991.91	65.257	0.115703	0.0246124	0.0523542	0	0.773807	0.00229294	0.0216096	0
1563	1983.27	65.257	0.116653	0.0316805	0.0558926	0	0.761353	0.00407384	0.0218733	0
1564	1983.62	62.032	0.0984766	0.0377864	0.0569611	0	0.774779	0.00349534	0.0231782	0
1565	1983.27	71.605	0.14297	0.00757305	0.0559911	0	0.758861	0.0037415	0.021199	0
1566	1983.27	73.522	0.0930379	0.0438563	0.0557171	0	0.77965	0.00413483	0.0175949	0
1567	1983.27	77.793	0.108631	0.0289951	0.0542359	0	0.782382	0.00409615	0.0161394	0
1568	1983.27	82.063	0.115667	0.0328375	0.0538178	0	0.769531	0.00456213	0.0148273	0.000739567
1569	1983.27	88.141	0.123779	0.0198905	0.0563126	0	0.773689	0.00467905	0.0136293	0.000411072
1570	1983.27	94.094	0.119553	0.0240365	0.0566715	0	0.773949	0.00470014	0.0126007	0.000357657
1571	1983.27	99.077	0.112582	0.0295387	0.0566122	0	0.77701	0.00470883	0.0109405	0.000382044
1572	2014.86	108.342	0.136585	0.0110341	0.0558937	0	0.775805	0.00340337	0.0100469	0.00048281
1573	2020.94	108.342	0.144918	0.00686497	0.0558429	0	0.771002	0.00193563	0.011799	0
1574	2008.68	108.342	0.129769	0.015735	0.0569621	0	0.776075	0.00388908	0.00943842	0.00048692
1575	1999.64	108.342	0.119926	0.0216614	0.0574728	0	0.77894	0.00452628	0.00899116	0.000451627
1576	1991.91	108.342	0.113671	0.0259584	0.0566234	0	0.782192	0.00421144	0.00900413	0.000381618
1577	1983.27	104.136	0.113494	0.0269287	0.0568218	0	0.779512	0.00461163	0.00989148	0.000344925
1578	1983.27	108.342	0.109085	0.0306519	0.0567831	0	0.781199	0.00457075	0.00882685	0.000347253
1579	2014.86	121.647	0.148195	0.00299465	0.0571723	0	0.765408	0.00311857	0.0155594	0
1580	2014.86	125.128	0.105022	0.0223697	0.0560619	0	0.789467	0.00351391	0.0186228	0
1581	2008.68	125.128	0.127963	0.0136362	0.0557756	0	0.777875	0.00433194	0.0128159	0.000664242
1582	2008.68	121.647	0.146042	0.00749481	0.0523381	0	0.771601	0.00260904	0.0122275	0.000607637
1583	1999.64	125.128	0.123329	0.0177812	0.0571378	0	0.780238	0.00439935	0.00861262	0.000475237
1584	1999.64	121.647	0.130698	0.0129855	0.0559826	0	0.780016	0.00345789	0.00880531	0.00037695
1585	1991.91	125.128	0.116923	0.0224124	0.0566073	0	0.783986	0.00394845	0.00753179	0.000330781
1586	1991.91	121.647	0.122093	0.0182946	0.056767	0	0.782419	0.00393849	0.00788926	0.000292293
1587	2008.68	128.665	0.101822	0.0231255	0.0567001	0	0.79374	0.00363984	0.0158495	0
1588	1999.64	128.665	0.127283	0.0137035	0.0570706	0	0.778947	0.00461676	0.00985974	0.000485917
1589	1991.91	133.84	0.144251	0.00381027	0.0564805	0	0.772742	0.00410021	0.00967629	0.000191488
1590	1991.91	128.665	0.12172	0.0180427	0.0563985	0	0.783826	0.0038924	0.00758267	0.000335864
1591	1999.64	133.84	0.129864	0.0100161	0.0567867	0	0.775251	0.00465383	0.0146328	0.000297932
1592	1983.27	121.647	0.115956	0.0234652	0.0571873	0	0.782553	0.00430638	0.00724089	0.00024007
1593	1983.27	125.128	0.112057	0.0272444	0.0570823	0	0.78331	0.00426441	0.00668706	0.000254187
1594	1983.27	128.665	0.116717	0.0228596	0.0570425	0	0.783455	0.00413683	0.00643393	0.000240739
1595	1983.27	133.84	0.134897	0.00881726	0.0570194	0	0.77899	0.00412207	0.00684139	0.000168034
1596	1991.91	138.263	0.11359	0.0226027	0.0578254	0	0.778322	0.00524924	0.0119756	0.00025241
1597	1983.27	138.263	0.130863	0.0121887	0.0570893	0	0.777342	0.00451199	0.00797083	0.000147163
1598	2044.18	94.094	0.189903	0.00122191	0.05157	0	0.738451	0.00109452	0.0127151	0
1599	2020.94	112.777	0.154297	0.00305866	0.0550953	0	0.765349	0.00183914	0.0127569	0
1600	2026.75	112.777	0.157825	0	0.0526911	0	0.768269	0.00189452	0.0150108	0
1601	2036.43	112.777	0.16509	0.00286193	0.0529345	0	0.738528	0.00148581	0.0284334	0
1602	2044.18	99.077	0.186325	0.00025927	0.0534013	0	0.741362	0.00104158	0.0128872	0
1603	2044.18	104.136	0.214343	0.00308476	0.0463983	0	0.713991	0.0010204	0.0163449	0
1604	2044.18	108.342	0.181057	0.00132119	0.0534017	0	0.72451	0.00125764	0.0279416	0
1605	2028.68	117.212	0.150711	0.00496113	0.0571625	0	0.750862	0.00248335	0.0240687	0
1606	2097.58	59.425	0.343376	0.107623	0.0347413	0	0.491526	0	0.0176251	0.00153739
1607	2104.99	59.425	0.371105	0.152028	0.0298912	0	0.425068	0	0.0165141	0.00225839
1608	2104.99	53.455	0.310335	0.448165	0.0137529	0	0.193787	0	0.025393	0.00509166
1609	2097.58	53.455	0.330184	0.344444	0.0204974	0	0.267739	0	0.0299162	0.00320743
1610	2090.08	53.455	0.327355	0.291574	0.0223113	0	0.320478	0	0.0312513	0.00241301
1611	2090.08	47.207	0.238102	0.0379368	0.0397604	0	0.554107	0.0025049	0.114484	0.00935974
1612	2097.58	47.207	0.238379	0.0471045	0.0406328	0	0.575739	0.00290789	0.0788445	0.012038
1613	2051.52	71.605	0.209523	0.00342745	0.0505762	0	0.715893	0.00111006	0.0148157	0
1614	2051.52	65.257	0.163972	0.00411734	0.0539821	0	0.756194	0.00157501	0.0149188	0
1615	2051.52	73.522	0.148808	0.0156029	0.0546933	0	0.759279	0.00122292	0.0135547	0
1616	2051.52	77.793	0.170341	0.00105208	0.0538648	0	0.75498	0.00128944	0.012751	0
1617	2051.52	82.063	0.175437	0.00095197	0.0538956	0	0.750803	0.0011332	0.0118664	0
1618	2051.52	88.141	0.212374	0.00318147	0.0505976	0	0.716334	0.000883421	0.0113654	0
1619	2051.52	104.136	0.201941	0.00115569	0.0493579	0	0.716651	0.00122462	0.0254407	0
1620	2051.52	99.077	0.219093	0.00332186	0.0495204	0	0.707355	0.000904949	0.0156606	0
1621	2051.52	94.094	0.219394	0.003661	0.0500076	0	0.708477	0.000869199	0.012528	0
1622	2060.36	99.077	0.215891	0.00154948	0.0488238	0	0.704108	0.000800408	0.0242241	0
1623	2060.36	94.094	0.257264	0.0270619	0.0489172	0	0.644445	0.000417589	0.0149573	0
1624	2051.52	47.207	0.227341	0.000443589	0.0409975	0	0.524898	0.00305727	0.199847	0.00165512
1625	2051.52	53.455	0.306089	0.0814263	0.0379679	0	0.528892	0.00135484	0.0401056	0.000383244
1626	2060.36	53.455	0.320633	0.107006	0.0353215	0	0.494453	0.00100659	0.037454	0.000583939
1627	2060.36	47.207	0.265851	0.000254274	0.0390168	0	0.4898	0.00310931	0.197903	0.0020251
1628	2060.36	59.425	0.258582	0.0110979	0.0479163	0	0.651622	0.00107545	0.0244544	0
1629	2051.52	59.425	0.235973	0.00476873	0.0501583	3.29881e-06	0.677305	0.000427911	0.0253136	0.000130659
1630	2060.36	62.032	0.173006	0.00810593	0.0534968	0	0.741828	0.00111929	0.0163896	0
1631	2051.52	62.032	0.162971	0.0119407	0.056011	0	0.741947	0.00163765	0.0176449	0
1632	2060.36	65.257	0.179401	0.00159872	0.053109	0	0.746116	0.00116409	0.0134817	0
1633	2060.36	71.605	0.224069	0.0150758	0.0567014	3.70524e-05	0.681912	0.000843034	0.0129661	0
1634	2060.36	73.522	0.15882	0.0109065	0.0546977	0	0.756377	0.00111336	0.012578	0
1635	2060.36	77.793	0.187345	0	0.0527051	0	0.741993	0.000952384	0.0115287	0
1636	2060.36	82.063	0.189363	0	0.054451	0	0.739897	0.000745963	0.0105588	0
1637	2060.36	88.141	0.237664	0.0207965	0.0543275	1.6546e-05	0.669336	0.000498645	0.00999056	0
1638	2069.06	94.094	0.25017	0.0117744	0.0459704	0	0.662655	0.000382558	0.0244863	0.000256347
1639	2069.06	88.141	0.27814	0.055669	0.0459923	0	0.602019	0.000178248	0.011024	0
1640	2069.06	82.063	0.219637	0.0017499	0.0493048	0	0.714891	0.000388401	0.0096491	0
1641	2069.06	53.455	0.323067	0.159175	0.0319784	0	0.442559	0.000576231	0.038157	0.000976637
1642	2069.06	47.207	0.252129	0.00410507	0.0367463	0	0.503503	0.00245327	0.195157	0.00229925
1643	2069.06	59.425	0.270809	0.0252765	0.0502053	0	0.625979	0.000817843	0.0209215	0.000244847
1644	2069.06	62.032	0.184344	0.005028	0.0535139	0	0.735439	0.00101604	0.015586	0
1645	2069.06	65.257	0.199026	9.21767e-05	0.0518171	0	0.731501	0.000777481	0.0121908	0
1646	2069.06	71.605	0.24161	0.0305056	0.0539931	2.12768e-05	0.653928	0.000500533	0.0113461	0
1647	2069.06	77.793	0.210333	0.00352665	0.0453643	0	0.725774	0.000436966	0.00980099	0
1648	2069.06	73.522	0.172142	0.00663197	0.0538092	0	0.750017	0.000790605	0.0112247	0
1649	2090.08	77.793	0.282656	0.0463621	0.0460681	0	0.61246	6.03005e-05	0.00675931	4.44253e-05
1650	2090.08	73.522	0.204188	0	0.0426699	0	0.742846	1.05308e-05	0.00694966	0
1651	2079.46	73.522	0.193637	0.00245794	0.0522775	0	0.737128	0.000459978	0.00887024	0
1652	2079.46	77.793	0.240459	0.0108749	0.049365	0	0.686534	0.000181963	0.00855214	0
1653	2079.46	71.605	0.269	0.0577047	0.0449232	0	0.611241	0	0.00972378	0
1654	2090.08	71.605	0.29995	0.111681	0.0395524	0	0.534775	0	0.00757626	9.36754e-05
1655	2090.08	65.257	0.24062	0.00386797	0.0487938	0	0.695278	0.000183403	0.00749324	0
1656	2079.46	65.257	0.213748	0.00146167	0.0465638	0	0.72362	0.00030832	0.0100752	0
1657	2090.08	62.032	0.226408	7.81466e-05	0.0504069	0	0.708306	0.000370149	0.00988475	0
1658	2079.46	62.032	0.204021	0.00185363	0.0520008	0	0.723492	0.000685672	0.0130041	0
1659	2090.08	59.425	0.317849	0.0780166	0.0426547	0	0.53754	0.000188674	0.0173042	0.00103842
1660	2079.46	59.425	0.293153	0.0458005	0.0462638	0	0.587757	0.000463712	0.0197434	0.00049628
1661	2079.46	53.455	0.336089	0.221299	0.0297995	0	0.372905	0.000204998	0.0322223	0.00171195
1662	2079.46	47.207	0.249565	0.0151087	0.0380984	0	0.526873	0.0023839	0.159549	0.00490323
1663	2079.46	82.063	0.254258	0.0168885	0.0456288	0	0.667628	0	0.0106557	0
1664	2079.46	88.141	0.282282	0.0439472	0.0402559	0	0.609334	0	0.0199308	0.000461838
1665	2090.08	82.063	0.265818	0.0138102	0.045209	0	0.657655	0	0.01323	0.000115214
1666	2108.34	46.061	0.00361951	0.384862	0.0404931	0	0.515709	0.00262702	0.0319819	0.00514357
1667	2104.99	47.207	0.202488	0.0919718	0.045452	0	0.582467	0.00397305	0.0512592	0.0181526
1668	2108.34	53.455	0.304492	0.39274	0.0105072	0	0.197726	0	0.0695534	0.0219687
1669	2108.34	59.425	0.408722	0.146693	0.0280192	0	0.389559	0	0.0178521	0.00458774
1670	2104.99	62.032	0.259315	0.00500854	0.0425859	0	0.682056	0	0.00684213	0
1671	2108.34	62.032	0.283472	0.00548774	0.048167	0	0.652184	0	0.0062473	0
1672	2108.34	65.257	0.317188	0.0474155	0.0395252	0	0.585724	0	0.00634622	0
1673	2104.99	65.257	0.287541	0.0356453	0.0459654	0	0.622338	0	0.00405067	0
1674	2104.99	71.605	0.327351	0.29146	0.0251853	0	0.343206	2.79749e-06	0.00749388	0.00113521
1675	2108.34	71.605	0.330848	0.210942	0.0302842	0	0.40873	0	0.0136467	0.00261642
1676	2119.43	65.257	0.332429	0.0379601	0.0431528	0	0.576488	0.000223932	0.00420045	0.00200109
1677	2119.43	62.032	0.346023	0.00488729	0.0468643	0	0.584988	0.000242646	0.00938311	0.00177892
1678	2119.43	59.425	0.452379	0.266613	0.0156607	0	0.230763	0	0.0221855	0.0104698
1679	2119.43	53.455	0.315763	0.399264	0.0075021	0	0.11587	0	0.10408	0.054798
1680	2119.43	46.458	0.0328531	0.294711	0.0447215	0	0.554248	0.0034436	0.0606247	0.00369289
1681	2125.06	46.66	0.0523742	0.273051	0.047649	0	0.545563	0.00680524	0.0608269	0.00417467
1682	2125.06	53.455	0.296358	0.499691	0.00419392	0	0.0548077	0	0.0909173	0.050899
1683	2125.06	59.425	0.499248	0.223855	0.0119151	0	0.168586	0	0.0568234	0.036428
1684	2125.06	62.032	0.289532	0.0103869	0.048699	0	0.608141	0.00169702	0.0229886	0.0118889
1685	1953.14	71.605	0.119479	0.0144986	0.0579025	0	0.780367	0.00474359	0.0163762	0
1686	1953.14	73.522	0.0805451	0.0545678	0.0552919	0	0.788162	0.00391062	0.0132654	0
1687	1959.94	73.522	0.0818897	0.0539914	0.0552336	0	0.787398	0.00383583	0.0134154	0
1688	1959.94	71.605	0.12171	0.0136156	0.0577822	0	0.779175	0.00461729	0.0165273	0
1689	1959.94	77.793	0.109137	0.0369074	0.0542267	0	0.771478	0.00535166	0.0142279	0.000770265
1690	1953.14	77.793	0.10738	0.0377824	0.0543187	0	0.772263	0.00547778	0.0140385	0.000761449
1691	1959.94	82.063	0.107229	0.0394826	0.0544272	0	0.771	0.00542936	0.0134587	0.000694787
1692	1953.14	82.063	0.105518	0.0403594	0.0545248	0	0.771748	0.00556306	0.0132349	0.000686832
1693	1959.94	88.141	0.117255	0.0271074	0.0551798	0	0.772672	0.00543412	0.0129989	0.000531153
1694	1953.14	88.141	0.115205	0.0281982	0.0552906	0	0.773569	0.00557007	0.0127277	0.000524993
1695	1962.09	88.141	0.117991	0.0266722	0.0551469	0	0.772367	0.00538118	0.0131096	0.00053264
1696	1962.09	94.094	0.112771	0.031062	0.0554533	0	0.773499	0.00550942	0.011989	0.00047987
1697	1959.94	94.094	0.11213	0.0314138	0.0555111	0	0.77378	0.00556346	0.0118629	0.000477549
1698	1962.09	104.136	0.102399	0.0365525	0.0581215	0	0.778259	0.00555763	0.00909349	0.000275993
1699	1959.94	104.136	0.103224	0.0341998	0.0580996	0	0.780394	0.00553175	0.00864588	0.000291582
1700	1959.94	99.077	0.103073	0.0358449	0.057905	0	0.778444	0.0055962	0.0095202	0.000334419
1701	1962.09	99.077	0.103681	0.0354208	0.0578621	0	0.77826	0.00553947	0.00965203	0.000338889
1702	1964.68	99.077	0.102576	0.0385584	0.0578629	0	0.775435	0.00557513	0.0102609	0.000318706
1703	1964.68	94.094	0.113507	0.0307085	0.0553907	0	0.773049	0.00543845	0.0122193	0.000479674
1704	1953.14	94.094	0.11024	0.0324412	0.055611	0	0.774639	0.00569834	0.0115457	0.000468927
1705	1953.14	99.077	0.101565	0.0365345	0.0580309	0	0.779253	0.00573278	0.00917651	0.000326418
1706	1953.14	104.136	0.101913	0.03452	0.0582069	0	0.781542	0.0056492	0.00820465	0.000285132
1707	1951.36	104.136	0.101495	0.0348075	0.0582268	0	0.78163	0.00568212	0.00815712	0.000282985
1708	1951.36	99.077	0.101169	0.0367563	0.0580481	0	0.779403	0.00576041	0.00912304	0.000324793
1709	1949.55	99.077	0.100775	0.0369427	0.0580783	0	0.779582	0.00578923	0.00906722	0.000321811
1710	1949.55	104.136	0.101057	0.0351032	0.0582458	0	0.781729	0.00571288	0.00811229	0.000280603
1711	1946.9	99.077	0.100277	0.0372084	0.0580895	0	0.77979	0.00582403	0.00899976	0.000319665
1712	1946.9	104.136	0.100553	0.0353998	0.0582624	0	0.7819	0.0057505	0.0080439	0.000278003
1713	1951.36	71.605	0.11902	0.0146427	0.0579224	0	0.780653	0.00475826	0.0163564	0
1714	1951.36	65.257	0.101458	0.0358634	0.0566343	0	0.777204	0.00443625	0.0181574	0
1715	1953.14	65.257	0.101797	0.03578	0.056618	0	0.777034	0.00442043	0.018122	0
1716	1949.55	71.605	0.11856	0.014757	0.0579269	0	0.780967	0.00477587	0.0163474	0
1717	1949.55	65.257	0.0976649	0.0353336	0.0563741	0	0.782521	0.00478522	0.0176036	0
1718	1946.9	71.605	0.120926	0.0156086	0.0557513	0	0.777892	0.00542168	0.0177702	0
1719	1946.9	65.257	0.0972545	0.0353949	0.0563602	0	0.782789	0.0048	0.0176816	0
1720	1944.64	65.257	0.0969759	0.0354047	0.0563565	0	0.782947	0.00481614	0.0177667	0
1721	1944.64	71.605	0.12006	0.0170872	0.0561992	0	0.776776	0.00517489	0.0176841	0
1722	1942.11	65.257	0.0966734	0.0354017	0.0563367	0	0.783145	0.00482231	0.0178818	0
1723	1942.11	71.605	0.119663	0.0171099	0.0562195	0	0.777068	0.00518749	0.0177198	0
1724	1939.71	71.605	0.119356	0.0171014	0.0562126	0	0.777321	0.00519156	0.0177712	0
1725	1939.71	65.257	0.0964568	0.0353611	0.0563162	0	0.783316	0.00482559	0.017992	0
1726	1951.36	73.522	0.080236	0.0546297	0.055308	0	0.788396	0.00392642	0.0132392	0
1727	1949.55	73.522	0.079928	0.05466	0.0553185	0	0.788662	0.00393715	0.0132258	0
1728	1946.9	73.522	0.0795115	0.0546838	0.0553438	0	0.789002	0.00395207	0.013223	0
1729	1944.64	73.522	0.079175	0.0546381	0.0553434	0	0.789376	0.00395716	0.0132242	0
1730	1942.11	73.522	0.0788592	0.0545784	0.0553652	0	0.789699	0.00396589	0.0132384	0
1731	1939.71	73.522	0.0807648	0.0520695	0.0551131	0	0.787455	0.00383719	0.0152936	0
1732	1951.36	77.793	0.106952	0.03791	0.054332	0	0.772552	0.0055025	0.0140023	0.000760145
1733	1949.55	77.793	0.106576	0.0380195	0.0543651	0	0.772764	0.00552755	0.0139753	0.000759755
1734	1946.9	77.793	0.10605	0.0381386	0.0543809	0	0.773132	0.00555063	0.0139517	0.000757968
1735	1944.64	77.793	0.105665	0.0381778	0.0543834	0	0.773451	0.00556783	0.0139369	0.000760592
1736	1942.11	77.793	0.105283	0.0381818	0.0543994	0	0.773793	0.00558045	0.0139252	0.000759205
1737	1939.71	77.793	0.104992	0.0381454	0.0544159	0	0.774075	0.00558702	0.0139278	0.00075876
1738	1951.36	82.063	0.105114	0.040499	0.054542	0	0.772002	0.00558707	0.0131918	0.000683746
1739	1949.55	82.063	0.104751	0.0406285	0.0545612	0	0.772204	0.00561419	0.0131555	0.000683859
1740	1946.9	82.063	0.104234	0.0407472	0.0545875	0	0.772564	0.00564138	0.0131116	0.000682425
1741	1944.64	82.063	0.103842	0.0408103	0.0546067	0	0.772867	0.00566013	0.0130812	0.000679104
1742	1942.11	82.063	0.103481	0.0408378	0.0546194	0	0.773165	0.00567685	0.0130577	0.000680485
1743	1939.71	82.063	0.103173	0.0408132	0.054639	0	0.773466	0.00568529	0.0130425	0.000678114
1744	1951.36	88.141	0.114733	0.0284154	0.0553202	0	0.773796	0.00559913	0.0126709	0.000523191
1745	1951.36	94.094	0.109814	0.0326332	0.0556382	0	0.774854	0.00572654	0.0114829	0.000467717
1746	1949.55	88.141	0.114262	0.0285984	0.0553313	0	0.774089	0.00562174	0.0126197	0.000520796
1747	1949.55	94.094	0.109375	0.0328321	0.0556578	0	0.775086	0.00575543	0.0114235	0.00046512
1748	1946.9	88.141	0.113676	0.0288354	0.0553619	0	0.7744	0.00565444	0.0125613	0.000519337
1749	1946.9	94.094	0.108816	0.0330909	0.0556875	0	0.77536	0.00578791	0.0113508	0.000462953
1750	1944.64	88.141	0.113234	0.028977	0.055379	0	0.774682	0.00567628	0.0125131	0.000517543
1751	1942.11	88.141	0.112784	0.0290875	0.055394	0	0.775011	0.0056931	0.0124693	0.00051544
1752	1939.71	88.141	0.112448	0.0291516	0.055404	0	0.775273	0.00570502	0.0124364	0.000515131
1753	1944.64	94.094	0.10839	0.0332624	0.0556994	0	0.775603	0.00581178	0.0113	0.000460964
1754	1942.11	94.094	0.107997	0.0334065	0.0557189	0	0.775825	0.00583276	0.0112512	0.000458669
1755	1944.64	99.077	0.0999137	0.0373886	0.0581181	0	0.779932	0.00585215	0.00894407	0.000317586
1756	1942.11	99.077	0.0995698	0.0375233	0.0581286	0	0.78012	0.00587601	0.00889547	0.000315114
1757	1863.28	82.063	0.125352	0.0208801	0.0556106	0	0.775146	0.00352006	0.0117412	0.000453242
1758	1868.14	82.063	0.120436	0.0237152	0.0559161	0	0.776017	0.00424003	0.011347	0.000487516
1759	1868.14	77.793	0.122095	0.0219791	0.0556038	0	0.775707	0.00422766	0.0122518	0.000545972
1760	1863.28	77.793	0.125076	0.0195602	0.055245	0	0.7765	0.00390717	0.0121308	0.000513585
1761	1857.2	77.793	0.130797	0.0162558	0.0550714	0	0.775345	0.00350923	0.0116707	0.000490384
1762	1857.2	82.063	0.131204	0.0178328	0.0554356	0	0.773216	0.00312514	0.0116192	0.000435091
1763	1851.12	82.063	0.134328	0.0199456	0.0556245	0	0.766975	0.00294739	0.0124134	0.000329473
1764	1851.12	77.793	0.135185	0.0158217	0.0550988	0	0.77131	0.00315959	0.012195	0.000397279
1765	1857.2	73.522	0.108128	0.0342899	0.0535218	0	0.782086	0.00302583	0.0137003	0
1766	1851.12	73.522	0.120295	0.0321015	0.0554677	0	0.764783	0.00264506	0.0154534	0
1767	1857.2	71.605	0.15775	0.00143389	0.0546675	0	0.760127	0.00259097	0.0160751	0
1768	1851.12	71.605	0.164827	0.000466259	0.0541117	0	0.755783	0.0022216	0.0153244	0
1769	1857.2	65.257	0.127829	0.017474	0.0563771	0	0.772817	0.00275185	0.0161291	0
1770	1851.12	65.257	0.133489	0.0148732	0.0561844	0	0.770845	0.00246296	0.015495	0
1771	1851.12	62.032	0.130829	0.0225708	0.0577568	0	0.760682	0.00321788	0.017627	0.000161376
1772	1851.12	59.425	0.177654	0	0.054727	0	0.734977	0.00335293	0.0234376	0
1773	1857.2	59.425	0.17808	0.000189608	0.0544878	0	0.732891	0.0029229	0.024886	0
1774	1857.2	62.032	0.126164	0.0251797	0.0579261	0	0.761448	0.00356522	0.0183704	0.000174696
1775	1822.04	47.207	0.288361	0.0312432	0.0305595	0	0.531582	0	0.102191	0.00506258
1776	1822.04	53.455	0.291046	0.0411221	0.0412906	0	0.591319	0.00122977	0.0298205	0.000202149
1777	1813.54	53.455	0.318217	0.0832392	0.036344	0	0.527864	0.000818852	0.0294963	0.000583855
1778	1813.54	47.207	0.305549	0.0188084	0.0387997	0	0.507921	0.00261551	0.120611	0.00319484
1779	1813.54	59.425	0.250906	0.0196953	0.0528011	0	0.652632	0.000907693	0.0170225	7.61308e-05
1780	1822.04	59.425	0.226411	0.00585337	0.0463017	0	0.697131	0.00132356	0.018317	0
1781	1813.54	62.032	0.176519	0.00419738	0.0533888	0	0.7496	0.0010233	0.0104146	0
1782	1822.04	62.032	0.163076	0.00737976	0.0543721	0	0.754268	0.00120029	0.0130623	0
1783	1813.54	65.257	0.193768	0	0.0513976	0	0.740596	0.000804199	0.00870463	0
1784	1822.04	65.257	0.16998	0.00174003	0.0537893	0	0.757505	0.00129462	0.0102419	0
1785	1801.58	53.455	0.336684	0.185542	0.029859	0	0.421577	0.000286069	0.0221002	0.00096272
1786	1801.58	47.207	0.285575	0.00012562	0.0452625	0	0.590004	0.00292892	0.0702029	0.00271864
1787	1801.58	59.425	0.283855	0.0466273	0.0484925	2.52366e-05	0.600128	0.000452739	0.0133112	0.000612771
1788	1801.58	62.032	0.200721	0.0016571	0.0525296	0	0.730239	0.000746444	0.00848135	0
1789	1801.58	65.257	0.216617	0.00188173	0.0460216	0	0.723714	0.000314097	0.00698217	0
1790	1857.2	104.136	0.141526	0.00657686	0.0552012	0	0.778028	0.00284218	0.0093102	0.000302423
1791	1857.2	108.342	0.136241	0.00965781	0.056883	0	0.776861	0.00356698	0.00950943	0.000315737
1792	1863.15	108.342	0.128928	0.0137761	0.0571683	0	0.780026	0.00401218	0.0078358	0.000446195
1793	1863.15	104.136	0.135464	0.00906516	0.057265	0	0.778149	0.00380399	0.00857675	0.000252776
1794	1897.73	133.84	0.12928	0.00980343	0.057377	0	0.784939	0.0042791	0.0044012	0.000134794
1795	1897.73	138.263	0.128712	0.015523	0.0558283	0	0.778723	0.00445061	0.00514837	0.000180572
1796	1902.9	138.263	0.123564	0.0173529	0.0585608	0	0.78035	0.00471829	0.00417398	2.91487e-05
1797	1902.9	133.84	0.121678	0.0218262	0.0576584	0	0.776228	0.00521461	0.00534536	9.61068e-06
1798	1912.27	147.911	0.141956	0.00563126	0.0580545	0	0.77707	0.0040822	0.00255629	1.47409e-07
1799	1916.97	147.911	0.137731	0.0134646	0.0555382	0	0.774048	0.00406481	0.00269295	6.08878e-06
1800	1912.27	143.214	0.128819	0.0170152	0.0559182	0	0.777773	0.004527	0.00341374	5.69811e-06
1801	1916.97	153.032	0.146277	0.00423141	0.057535	0	0.774428	0.00373445	0.00276028	0.000203442
1802	1912.89	153.032	0.15492	0.00454958	0.0557965	0	0.763725	0.00405869	0.00398392	0
1803	1905.72	147.911	0.129031	0.0172347	0.0565198	0	0.774211	0.00480754	0.00503056	0
1804	1907.32	138.263	0.116941	0.0257428	0.0566123	0	0.779428	0.00491916	0.00407579	4.66261e-06
1805	1902.9	143.214	0.130441	0.0152141	0.0562676	0	0.775886	0.00467442	0.00497081	0
1806	1907.32	143.214	0.134573	0.00977442	0.0560035	0	0.77987	0.00452629	0.0035059	4.07595e-06
1807	1894.19	138.263	0.123421	0.0201157	0.0564901	0	0.77677	0.00503778	0.00648806	0.000130258
1808	1892.22	138.263	0.115246	0.0272971	0.0577517	0	0.773731	0.00577676	0.00794321	1.06679e-05
1809	1899.15	143.214	0.131906	0.0135898	0.0572618	0	0.773345	0.00534454	0.00613804	1.37397e-05
1810	1890.71	133.84	0.133436	0.010305	0.0554248	0	0.778858	0.0043824	0.0066263	0.000236608
1811	1886.02	133.84	0.123111	0.0173967	0.057535	0	0.775391	0.00524082	0.00952374	0
1812	1886.27	125.128	0.111073	0.0246311	0.0570753	0	0.78756	0.00427594	0.00595564	0.000254302
1813	1890.71	125.128	0.108671	0.0267153	0.0572427	0	0.787815	0.0044316	0.00543949	0.000231688
1814	1890.71	121.647	0.110499	0.0265396	0.0583797	0	0.782709	0.00472948	0.00657859	0.000100569
1815	1886.27	121.647	0.115573	0.0201411	0.0572361	0	0.78726	0.00428359	0.00618605	0.000236493
1816	1894.19	128.665	0.112529	0.0229414	0.0580436	0	0.78669	0.00451426	0.0049153	0.000120752
1817	1897.73	128.665	0.107369	0.0312942	0.0575792	0	0.783272	0.00470541	0.00518865	0.000137008
1818	1894.19	133.84	0.129173	0.00994329	0.057536	0	0.783936	0.00444127	0.0051604	0.000120035
1819	1890.71	128.665	0.113566	0.022514	0.0579096	0	0.785895	0.00444918	0.0054033	0.000129977
1820	1894.19	125.128	0.105109	0.0322677	0.0583171	0	0.782813	0.00482069	0.00579542	9.95957e-05
1821	1886.27	128.665	0.113709	0.0226397	0.0568391	0	0.786728	0.00428442	0.00624582	0.000245376
1822	1912.27	121.647	0.105138	0.0338083	0.0562485	0	0.782369	0.00525712	0.00555948	0.00024865
1823	1912.27	117.212	0.103379	0.0350238	0.0560624	0	0.782711	0.0053576	0.00610786	0.000291244
1824	1916.97	117.212	0.102345	0.0361617	0.0560967	0	0.782426	0.00546249	0.00607599	0.000284905
1825	1916.97	121.647	0.104052	0.0350079	0.056298	0	0.782053	0.0053652	0.00550865	0.000240123
1826	1912.27	112.777	0.0996564	0.0343793	0.0584574	0	0.785227	0.00544147	0.00605491	0.000208461
1827	1907.32	117.212	0.102406	0.0319243	0.0585757	0	0.785437	0.0052247	0.00553191	0.000177947
1828	1907.32	112.777	0.100926	0.0330367	0.0584132	0	0.785566	0.00530445	0.00608975	0.000213502
1829	1939.71	94.094	0.107667	0.0334827	0.0557321	0	0.776079	0.00584798	0.0112019	0.000456963
1830	1939.71	99.077	0.0992903	0.0375965	0.0581446	0	0.780318	0.00588853	0.00884665	0.000312564
1831	1944.64	104.136	0.100202	0.035593	0.0582881	0	0.782026	0.00577616	0.0079858	0.000275936
1832	1942.11	104.136	0.0998611	0.0357402	0.0582974	0	0.782202	0.00580135	0.00792856	0.000272757
1833	1939.71	104.136	0.0995812	0.0358294	0.058317	0	0.782378	0.00581624	0.00787779	0.000270375
1834	1953.14	108.342	0.098159	0.0380726	0.0581665	0	0.782531	0.00561248	0.00719889	0.00027643
1835	1959.94	108.342	0.098198	0.0399229	0.0581291	0	0.780112	0.00555576	0.0077898	0.000268582
1836	1951.36	108.342	0.0975053	0.0388426	0.0582024	0	0.782283	0.00566225	0.00718076	0.000269432
1837	1949.55	108.342	0.0971262	0.0390987	0.0582172	0	0.782391	0.00569113	0.00712138	0.000266803
1838	1946.9	108.342	0.096679	0.0393663	0.0582337	0	0.782542	0.00572757	0.00704894	0.00026336
1839	1944.64	108.342	0.0963693	0.0395339	0.0582539	0	0.782657	0.00575318	0.00698678	0.000260726
1840	1942.11	108.342	0.0894734	0.0399258	0.0611025	0	0.783554	0.00781384	0.00668949	2.03685e-06
1841	1939.71	108.342	0.0958215	0.0397595	0.0582894	0	0.782933	0.00579543	0.00688126	0.000255954
1842	1977.74	133.84	0.12954	0.0120428	0.0573389	0	0.781182	0.00428287	0.00595646	0.000144823
1843	1977.74	128.665	0.113682	0.0252745	0.0580389	0	0.78226	0.0044689	0.00601193	0.000125932
1844	1977.74	125.128	0.109269	0.0293793	0.0580511	0	0.782104	0.00461559	0.00636184	0.000139922
1845	1977.74	121.647	0.11234	0.0264127	0.0573818	0	0.782792	0.00456361	0.00688553	0.000218935
1846	1973.38	121.647	0.109858	0.0284882	0.05751	0	0.782897	0.00475261	0.00663997	0.000202676
1847	1977.74	117.212	0.110548	0.0280836	0.0572213	0	0.782671	0.00465287	0.00738035	0.000252741
1848	1973.38	117.212	0.10817	0.0300965	0.0573364	0	0.782732	0.00484564	0.00716973	0.000239643
1849	1970.27	121.647	0.108379	0.028797	0.0583876	0	0.782982	0.00485044	0.00613025	0.000187621
1850	1970.27	117.212	0.10675	0.0302857	0.0582147	0	0.782883	0.00494412	0.00666111	0.000223883
1851	1967.22	121.647	0.106991	0.0299781	0.0584745	0	0.782981	0.00496272	0.00598322	0.000178432
1852	1967.22	117.212	0.105405	0.0314184	0.0582818	0	0.782914	0.00505843	0.00652367	0.000216114
1853	1964.68	121.647	0.105979	0.0308712	0.0585238	0	0.782955	0.0050519	0.00586767	0.00017272
1854	1964.68	117.212	0.104402	0.0322475	0.0583427	0	0.782948	0.00514615	0.00641087	0.000210045
1855	1962.09	121.647	0.105086	0.0326138	0.0577363	0	0.782962	0.00515519	0.00608266	0.000172912
1856	1962.09	117.212	0.103682	0.0327154	0.0583687	0	0.783164	0.00521396	0.00626639	0.000206751
1857	1962.09	108.342	0.100152	0.0363724	0.0580239	0	0.782538	0.00539549	0.00747066	0.000298689
1858	1962.09	112.777	0.1026	0.0335411	0.0581882	0	0.783267	0.00528297	0.00682345	0.000250603
1859	1959.94	112.777	0.10194	0.0334934	0.0581635	0	0.784085	0.00533673	0.00667511	0.000256036
1860	1959.94	117.212	0.103865	0.0310536	0.0583126	0	0.785143	0.00520412	0.00592863	0.000221707
1861	1959.94	121.647	0.105501	0.0296336	0.0585009	0	0.785168	0.00509071	0.00536911	0.000180688
1862	1946.9	121.647	0.103628	0.0364926	0.0562256	0	0.780691	0.00547255	0.00585374	0.000247271
1863	1944.64	121.647	0.103321	0.0367211	0.0562612	0	0.780731	0.00549956	0.00578476	0.00024396
1864	1944.64	125.128	0.0991749	0.0397	0.0588769	0	0.779816	0.00578345	0.00491249	5.8429e-05
1865	1946.9	125.128	0.101317	0.0400447	0.0561852	0	0.78004	0.00540186	0.00514357	0.000233444
1866	1942.11	121.647	0.103016	0.0369124	0.0562849	0	0.780831	0.0055218	0.00571441	0.000239373
1867	1942.11	125.128	0.098922	0.0399158	0.0589074	0	0.779794	0.00581189	0.00485242	5.58926e-05
1868	1949.55	125.128	0.101453	0.0400903	0.0561585	0	0.779782	0.00537676	0.00530575	0.000237198
1869	1951.36	125.128	0.0986802	0.0414892	0.0588094	0	0.778115	0.00577299	0.00538597	5.76641e-05
1870	1951.36	121.647	0.10399	0.0364049	0.0561895	0	0.780348	0.00542384	0.00608356	0.000254121
1871	1949.55	121.647	0.103929	0.0363057	0.0562049	0	0.780566	0.00544314	0.00596322	0.000251488
1872	1946.9	128.665	0.103326	0.0361213	0.0589149	0	0.77964	0.00559963	0.00452811	4.39595e-05
1873	1949.55	128.665	0.102098	0.038839	0.0589119	0	0.777578	0.00566988	0.00487298	3.83601e-05
1874	1942.11	128.665	0.102733	0.0368164	0.0589852	0	0.779413	0.00566113	0.0043873	3.93171e-05
1875	1944.64	128.665	0.102942	0.0366051	0.0589583	0	0.779459	0.00563686	0.00445005	4.12759e-05
1876	1944.64	133.84	0.116702	0.0256818	0.0577929	0	0.777575	0.0055906	0.00437405	7.94447e-06
1877	1946.9	133.84	0.115315	0.028375	0.057874	0	0.775534	0.00564901	0.00476932	9.08021e-06
1878	1942.11	133.84	0.116528	0.0258086	0.0577938	0	0.777707	0.00560031	0.00424946	7.95924e-06
1879	1953.14	112.777	0.0995758	0.0370355	0.0584112	0	0.781949	0.00558325	0.00678668	0.000215843
1880	1951.36	112.777	0.0995407	0.0363834	0.0583687	0	0.782911	0.00557978	0.00659199	0.000222107
1881	1939.71	121.647	0.102788	0.0370509	0.0563117	0	0.7809	0.00553535	0.00565809	0.000236914
1882	1939.71	125.128	0.0987471	0.0400419	0.058934	0	0.779814	0.00582927	0.00479785	5.37479e-05
1883	1939.71	128.665	0.102542	0.0369933	0.0590199	0	0.779385	0.00567976	0.00433508	3.76445e-05
1884	1939.71	133.84	0.11635	0.026005	0.0578152	0	0.777691	0.00560739	0.00419221	7.94263e-06
1885	1942.11	138.263	0.115106	0.0256593	0.0561741	0	0.782632	0.00501443	0.00306042	2.28843e-06
1886	1944.64	138.263	0.113286	0.0296263	0.0564656	0	0.780028	0.00527917	0.00327902	6.98807e-06
1887	1939.71	138.263	0.114957	0.025877	0.0561843	0	0.782615	0.00501624	0.00297402	2.32163e-06
1888	1939.71	143.214	0.127941	0.016952	0.0558253	0	0.779739	0.00453203	0.00259833	3.70122e-06
1889	1942.11	143.214	0.125531	0.0202774	0.0559824	0	0.777842	0.00463276	0.00300357	5.26677e-06
1890	1902.9	47.207	0.162681	0	0.0506515	0	0.636725	0.00682082	0.142401	0
1891	1897.73	47.207	0.15018	0.00187472	0.049092	0	0.626246	0.00738382	0.165047	0
1892	1897.73	53.455	0.198635	0.00260948	0.0494678	0	0.697177	0.00459877	0.043174	0
1893	1902.9	53.455	0.190235	0.00146106	0.0497653	0	0.70621	0.00492349	0.0424005	0
1894	1894.19	47.207	0.149181	0.00252013	0.0489721	0	0.616416	0.00761064	0.175132	0
1895	1894.19	53.455	0.19909	0.00459507	0.0492669	0	0.694478	0.0053309	0.042907	0
1896	1890.71	47.207	0.147343	0.00377503	0.0485725	0	0.607469	0.00775729	0.184933	0
1897	1890.71	53.455	0.204987	0.00680069	0.0478265	0	0.687044	0.00507817	0.0434166	0
1898	1902.9	59.425	0.142394	0.00642255	0.0565326	0	0.757583	0.00450635	0.0262455	0
1899	1897.73	59.425	0.145084	0.00575556	0.0563607	0	0.755159	0.00441764	0.02689	0
1900	1894.19	59.425	0.150695	0.00534722	0.0548868	0	0.749559	0.00408936	0.0277763	0
1901	1890.71	59.425	0.149446	0.0046925	0.0560832	0	0.751626	0.00424538	0.0275303	0
1902	1877.4	71.605	0.136226	0.00605089	0.0565773	0	0.773673	0.00349016	0.017219	0
1903	1877.4	65.257	0.114831	0.0267844	0.0556131	0	0.773711	0.00327144	0.0195461	0
1904	1886.27	65.257	0.110055	0.0295128	0.0558442	0	0.774876	0.0036013	0.0198688	0
1905	1886.27	71.605	0.130107	0.00819969	0.0569968	0	0.776736	0.0038428	0.0173289	0
1906	1877.4	73.522	0.0938893	0.0419027	0.0556279	0	0.782494	0.00384937	0.0160205	0
1907	1886.27	73.522	0.0902427	0.044596	0.055833	0	0.782603	0.00420063	0.0162309	0
1908	1886.27	77.793	0.114553	0.0294939	0.0538917	0	0.774577	0.0045313	0.0141373	0.000744346
1909	1890.71	73.522	0.0967182	0.0483991	0.051584	0	0.775484	0.00435259	0.0158291	0.00113858
1910	1890.71	77.793	0.112551	0.0308918	0.0539882	0	0.774851	0.00470592	0.0141749	0.00074886
1911	1886.27	82.063	0.112665	0.031801	0.0541895	0	0.774513	0.00459816	0.0131015	0.000666916
1912	1890.71	82.063	0.110629	0.0332635	0.054278	0	0.774753	0.00478226	0.013135	0.000666987
1913	1877.4	47.207	0.169674	0.000727203	0.0463331	0	0.595159	0.00541195	0.179978	0
1914	1873.2	47.207	0.17124	0.00066863	0.0458317	0	0.598621	0.00539348	0.174982	0
1915	1873.2	53.455	0.218247	0.00549477	0.0476686	0	0.678321	0.00448589	0.0409865	0
1916	1877.4	53.455	0.214709	0.00926138	0.0453213	0	0.67865	0.00426961	0.0421727	0
1917	1868.14	47.207	0.191046	0	0.0462032	0	0.587224	0.00604987	0.166127	0
1918	1868.14	53.455	0.223336	0.00602789	0.0473509	0	0.674829	0.00421333	0.0392945	0
1919	1873.2	59.425	0.162915	0.00193507	0.0552994	0	0.742982	0.00362279	0.0267517	0
1920	1877.4	59.425	0.159518	0.00256555	0.0555008	0	0.745081	0.00379238	0.027106	0
1921	1868.14	59.425	0.167326	0.00122369	0.055057	0	0.740286	0.00341471	0.0262029	0
1922	1868.14	62.032	0.1203	0.0326652	0.0557688	0	0.757843	0.0034632	0.0214097	0
1923	1873.2	62.032	0.0903873	0.0280852	0.0457127	0	0.814369	0.00247461	0.0171195	0
1924	1873.2	65.257	0.116659	0.0230665	0.0525283	0	0.776962	0.00220458	0.018561	0
1925	1868.14	65.257	0.123503	0.0226961	0.0541095	0	0.766837	0.00275376	0.0187182	0
1926	1877.4	62.032	0.0883356	0.0294772	0.0457632	0	0.814507	0.00259639	0.0174574	0
1927	1873.2	71.605	0.139596	0.005026	0.0563887	0	0.771834	0.00331448	0.0170763	0
1928	1868.14	71.605	0.146272	0.00397859	0.055288	0	0.767154	0.00312113	0.0167232	0
1929	1886.27	88.141	0.124201	0.0195582	0.0549415	0	0.774831	0.00457702	0.0124083	0.000493688
1930	1890.71	88.141	0.118994	0.020807	0.056774	0	0.777903	0.00481489	0.0120279	0.000343349
1931	1886.27	94.094	0.116681	0.0226907	0.0571526	0	0.779119	0.0047211	0.0107155	0.000294952
1932	1890.71	94.094	0.114142	0.0244613	0.0572205	0	0.779516	0.00492415	0.0107209	0.000298488
1933	1877.4	77.793	0.115528	0.0259669	0.0557852	0	0.77707	0.00476482	0.0126194	0.000575403
1934	1877.4	82.063	0.117653	0.0284065	0.0540132	0	0.773715	0.00419579	0.0129777	0.0006615
1935	1897.73	62.032	0.101904	0.0369464	0.0548846	0	0.775789	0.00334605	0.0190741	0
1936	1902.9	62.032	0.104492	0.0376532	0.0576205	0	0.768862	0.00424431	0.019331	0.000247937
1937	1894.19	62.032	0.106701	0.0363653	0.0574225	0	0.767882	0.00404199	0.0197533	0.000238465
1938	1890.71	62.032	0.107875	0.0357021	0.057394	0	0.767382	0.00396054	0.0198552	0.000234684
1939	1902.9	65.257	0.104225	0.0332334	0.0562268	0	0.776453	0.00408723	0.019541	0
1940	1897.73	65.257	0.105655	0.0322456	0.056122	0	0.776046	0.00395756	0.0197266	0
1941	1894.19	65.257	0.106804	0.0314606	0.0560451	0	0.775773	0.00385408	0.0198157	0
1942	1890.71	65.257	0.108145	0.0306239	0.0559617	0	0.775391	0.00374285	0.0198854	0
1943	1897.73	71.605	0.129783	0.0127697	0.0559542	0	0.770489	0.00424975	0.0191211	0
1944	1902.9	71.605	0.127845	0.0138258	0.0560713	0	0.771222	0.00440119	0.0190118	0
1945	1894.19	71.605	0.125851	0.00996706	0.0573092	0	0.77869	0.00411843	0.0172792	0
1946	1890.71	71.605	0.144024	0.0103849	0.0601512	0	0.739162	0.00504925	0.0196023	0
1947	1886.27	62.032	0.0844098	0.0320794	0.0458882	0	0.814981	0.00283684	0.0179145	0
1948	1877.4	88.141	0.126768	0.0155848	0.0565745	0	0.776727	0.00426756	0.0117912	0.000331499
1949	1907.32	65.257	0.103256	0.0339827	0.0563064	0	0.776611	0.00419166	0.019413	0
1950	1907.32	71.605	0.126389	0.0146264	0.0561564	0	0.77179	0.00450862	0.01892	0
1951	1907.32	62.032	0.0998264	0.03813	0.0550456	0	0.776948	0.00350808	0.0185741	0
1952	1907.32	59.425	0.140587	0.0069437	0.0566788	0	0.759209	0.00458699	0.0257495	0
1953	1907.32	53.455	0.181427	0	0.0534556	0	0.71224	0.00511196	0.0420891	0
1954	1907.32	47.207	0.154229	0	0.0436303	0	0.650008	0.00523271	0.143011	9.36594e-05
1955	1916.97	47.207	0.146259	0	0.0512948	0	0.66468	0.00787515	0.129892	0
1956	1912.27	47.207	0.16685	0	0.0498042	0	0.634712	0.00743635	0.137061	0.000392826
1957	1912.27	53.455	0.177293	0	0.055552	0	0.724195	0.00489807	0.0359247	0
1958	1916.97	53.455	0.175757	0	0.053506	0	0.723357	0.00484392	0.0393727	0
1959	1916.97	59.425	0.137448	0.00791931	0.0568243	0	0.761329	0.00471657	0.0254316	0
1960	1912.27	59.425	0.138883	0.00748407	0.0568289	0	0.76048	0.00467816	0.0254401	0
1961	1912.27	62.032	0.0988862	0.038609	0.0551008	0	0.777481	0.00357841	0.0184237	0
1962	1916.97	62.032	0.0979803	0.0390396	0.055138	0	0.777856	0.00362012	0.0184216	0
1963	1912.27	65.257	0.102192	0.034626	0.0563845	0	0.77696	0.00428565	0.0193113	0
1964	1916.97	65.257	0.097722	0.0345188	0.0561849	0	0.782518	0.00469169	0.0186566	0
1965	1912.27	71.605	0.12497	0.0153764	0.0562496	0	0.772344	0.0046165	0.0188272	0
1966	1916.97	71.605	0.119156	0.014632	0.0548427	0	0.783663	0.00472084	0.0174525	0
1967	1912.27	73.522	0.0818006	0.0502653	0.0550064	0	0.788151	0.00367132	0.0156224	0
1968	1916.97	73.522	0.0811859	0.0507529	0.0550356	0	0.78824	0.00372362	0.0155744	0
1969	1907.32	73.522	0.0825888	0.0495778	0.0549646	0	0.788105	0.00359982	0.0156778	0
1970	1902.9	73.522	0.0833928	0.048827	0.05493	0	0.788105	0.00352257	0.0157275	0
1971	1897.73	73.522	0.0947688	0.0500652	0.0516937	0	0.775427	0.00457829	0.0158135	0.00113781
1972	1894.19	73.522	0.0956902	0.0492486	0.0516246	0	0.7755	0.00446282	0.0158297	0.00113826
1973	1886.27	59.425	0.152466	0.00404803	0.0559266	0	0.749375	0.00413506	0.0276674	0
1974	1868.14	73.522	0.102211	0.0390864	0.055671	0	0.777061	0.0031576	0.0160937	0
1975	1873.2	73.522	0.095964	0.0404301	0.0555496	0	0.782381	0.00366441	0.0158311	0
1976	1877.4	94.094	0.121942	0.0186365	0.0570238	0	0.778949	0.00436021	0.0105688	0.000294748
1977	1886.27	53.455	0.20815	0.00834829	0.046525	0	0.683146	0.00480848	0.0437894	0
1978	1877.4	99.077	0.114912	0.0234323	0.0569026	0	0.782885	0.00435126	0.009021	0.000329639
1979	1886.27	99.077	0.110129	0.0277032	0.0570492	0	0.78232	0.00471282	0.00909719	0.000317321
1980	1873.2	77.793	0.118307	0.0242405	0.0556843	0	0.776561	0.0045274	0.0124761	0.000562734
1981	1877.4	104.136	0.11655	0.020845	0.056942	0	0.784555	0.00422082	0.00831365	0.00030672
1982	1886.27	104.136	0.111577	0.0248373	0.0571689	0	0.784627	0.00459093	0.00811263	0.000291336
1983	1873.2	82.063	0.116874	0.0260645	0.0557421	0	0.776992	0.00411525	0.0122572	0.000482157
1984	1886.27	47.207	0.141507	0.00709241	0.0483635	0	0.608134	0.00780583	0.18697	0
1985	1897.73	77.793	0.109978	0.0328688	0.0541196	0	0.775027	0.00495432	0.0141882	0.000750629
1986	1902.9	77.793	0.108463	0.0341132	0.0541919	0	0.775081	0.00511298	0.014162	0.000754875
1987	1894.19	77.793	0.111209	0.0319093	0.0540624	0	0.774944	0.00483607	0.0141864	0.000750348
1988	1897.73	82.063	0.107985	0.0353069	0.0543957	0	0.774922	0.00503904	0.0131541	0.000671043
1989	1894.19	82.063	0.109239	0.0343233	0.0543386	0	0.774862	0.00491272	0.0131459	0.000668434
1990	1902.9	82.063	0.106409	0.0365899	0.0544644	0	0.774992	0.00520116	0.013139	0.000670871
1991	1907.32	77.793	0.107342	0.0350242	0.0542452	0	0.775142	0.00523148	0.0141355	0.000755749
1992	1907.32	82.063	0.105315	0.0375611	0.0545189	0	0.774934	0.005322	0.0131203	0.000674385
1993	1916.97	77.793	0.105515	0.0365515	0.0543409	0	0.775196	0.00542814	0.0140696	0.00075776
1994	1912.27	77.793	0.106322	0.0358993	0.0542951	0	0.775152	0.00533782	0.0141042	0.000756285
1995	1912.27	82.063	0.104282	0.0384559	0.0545623	0	0.774937	0.00543355	0.0130988	0.000673932
1996	1916.97	82.063	0.103542	0.0391559	0.0546063	0	0.774843	0.00552583	0.0130791	0.000675101
1997	1916.97	88.141	0.112819	0.0275826	0.0553886	0	0.776627	0.00554574	0.0123582	0.000508016
1998	1912.27	88.141	0.11371	0.0268073	0.0553544	0	0.776623	0.00545354	0.0123784	0.0005075
1999	1907.32	88.141	0.114961	0.025821	0.0553088	0	0.776514	0.00533568	0.0124021	0.000505203
2000	1902.9	88.141	0.116334	0.0247695	0.0552506	0	0.77638	0.00521041	0.0124171	0.000503967
2001	1897.73	88.141	0.115758	0.023023	0.0568634	0	0.778471	0.00508049	0.0120403	0.000350948
2002	1894.19	88.141	0.117283	0.0219538	0.0568216	0	0.778229	0.00495023	0.0120368	0.000347545
2003	1877.4	108.342	0.11075	0.0265528	0.0569771	0	0.784829	0.00427588	0.00788279	0.000302719
2004	1886.27	108.342	0.107635	0.0280172	0.0570376	0	0.786443	0.00451493	0.00719828	0.000306597
2005	1873.2	88.141	0.130507	0.013625	0.0564773	0	0.775488	0.00401758	0.0116841	0.000322902
2006	1868.14	88.141	0.135624	0.011223	0.0563209	0	0.773497	0.00370642	0.0115433	0.000309085
2007	1863.28	88.141	0.138473	0.00862285	0.0555187	0	0.775392	0.00338047	0.0116703	0.000281048
2008	1857.2	88.141	0.141939	0.00890419	0.0583968	0	0.765624	0.00337115	0.0139303	0
2009	1912.27	94.094	0.108833	0.0310683	0.0557231	0	0.777628	0.00559459	0.0110596	0.000446557
2010	1916.97	94.094	0.107975	0.0318992	0.0557429	0	0.777545	0.00569007	0.0110499	0.000446619
2011	1907.32	94.094	0.110057	0.0299989	0.0556789	0	0.777645	0.00547119	0.011074	0.000446958
2012	1902.9	94.094	0.11141	0.0288627	0.0556286	0	0.777633	0.00533764	0.011091	0.000446363
2013	1897.73	94.094	0.11086	0.0269539	0.0572822	0	0.779812	0.00520788	0.0107344	0.000303076
2014	1894.19	94.094	0.11241	0.0257525	0.0572588	0	0.779693	0.00506904	0.0107316	0.000300845
2015	1881.84	112.777	0.11588	0.024487	0.0551355	0	0.782507	0.00422317	0.00768674	0.000424141
2016	1886.27	112.777	0.109801	0.0270311	0.0572847	0	0.784787	0.0045026	0.00716573	0.000241574
2017	1873.2	94.094	0.125823	0.0164142	0.0569029	0	0.777853	0.00409692	0.0105091	0.000286545
2018	1868.14	94.094	0.131102	0.0136242	0.0566841	0	0.776114	0.00375515	0.0105116	0.000282262
2019	1916.97	99.077	0.0995889	0.035974	0.0581692	0	0.781861	0.0057307	0.00865483	0.000303563
2020	1912.27	99.077	0.100378	0.035135	0.0581598	0	0.782041	0.00563383	0.00865305	0.000303193
2021	1907.32	99.077	0.101483	0.0340436	0.0581392	0	0.782214	0.00550901	0.00866086	0.000303362
2022	1902.9	99.077	0.105059	0.0345553	0.0555053	0	0.779814	0.00536215	0.00948089	0.000457798
2023	1897.73	99.077	0.106961	0.0329095	0.0554239	0	0.779873	0.00517852	0.00949956	0.000463592
2024	1894.19	99.077	0.105936	0.0311832	0.0571485	0	0.782294	0.00508011	0.00913554	0.000314371
2025	1890.71	99.077	0.107627	0.0297361	0.0571163	0	0.782337	0.00492928	0.00912375	0.00031537
2026	1873.2	99.077	0.118474	0.0211719	0.056759	0	0.782089	0.00407136	0.00910913	0.000328462
2027	1868.14	99.077	0.121605	0.021412	0.0568191	0	0.777991	0.00389806	0.00987811	0.000280035
2028	1912.27	104.136	0.100883	0.0332886	0.0583316	0	0.784009	0.00556159	0.00766403	0.000263685
2029	1916.97	104.136	0.10005	0.0341995	0.0583456	0	0.783783	0.0056608	0.00766644	0.000262475
2030	1907.32	104.136	0.102054	0.0321091	0.0583018	0	0.784242	0.00543117	0.00767545	0.000264891
2031	1902.9	104.136	0.103404	0.0308502	0.0582557	0	0.784399	0.00529288	0.00769382	0.000266728
2032	1897.73	104.136	0.105261	0.0302271	0.0573597	0	0.78439	0.00513163	0.00813374	0.000278083
2033	1894.19	104.136	0.106883	0.0288069	0.0573262	0	0.784456	0.00498614	0.00814436	0.000280408
2034	1890.71	104.136	0.108743	0.0272013	0.0572858	0	0.784528	0.00482418	0.00814365	0.00028425
2035	1890.71	108.342	0.104784	0.0308577	0.0571723	0	0.785786	0.00477852	0.00721207	0.000287356
2036	1873.2	104.136	0.118578	0.021722	0.0571305	0	0.780614	0.00411472	0.00918509	0.000254456
2037	1916.97	108.342	0.0963922	0.0380388	0.058312	0	0.784357	0.00563671	0.00667138	0.000248625
2038	1912.27	108.342	0.0972019	0.0371021	0.0582984	0	0.784651	0.00553502	0.00667274	0.000250853
2039	1949.55	112.777	0.099256	0.0365029	0.0583726	0	0.783101	0.00560484	0.00650913	0.000221434
2040	1907.32	108.342	0.0983585	0.0358814	0.0582621	0	0.784945	0.00540407	0.00669447	0.000254935
2041	1946.9	112.777	0.0988413	0.0367249	0.0583946	0	0.783275	0.00564134	0.00641808	0.000218306
2042	1902.9	108.342	0.0996528	0.0345566	0.058224	0	0.785237	0.00526099	0.00672315	0.000258768
2043	1951.36	117.212	0.102633	0.0374915	0.0559918	0	0.78048	0.00551092	0.00665004	0.000301651
2044	1953.14	117.212	0.102008	0.0393869	0.0561211	0	0.778613	0.0055578	0.00697676	0.000280216
2045	1897.73	108.342	0.101539	0.0327359	0.0581529	0	0.785561	0.00506346	0.00676651	0.000266958
2046	1949.55	117.212	0.102525	0.0374088	0.0560114	0	0.780697	0.00553343	0.00655822	0.000299395
2047	1894.19	108.342	0.103015	0.032416	0.0572369	0	0.785676	0.00493655	0.00717696	0.000281143
2048	1946.9	117.212	0.102154	0.0375935	0.0560308	0	0.780892	0.00556336	0.00645622	0.000295838
2049	1944.64	112.777	0.0985213	0.0369058	0.0584231	0	0.783387	0.00566784	0.00635341	0.000214797
2050	1907.32	121.647	0.104071	0.0317814	0.0579411	0	0.785071	0.00515382	0.00536072	0.000150527
2051	1944.64	117.212	0.101842	0.0377628	0.0560659	0	0.781016	0.00558872	0.00637963	0.000291269
2052	1942.11	112.777	0.0982196	0.0370584	0.0584319	0	0.783532	0.00568869	0.00628901	0.000212763
2053	1942.11	117.212	0.101536	0.0379458	0.0560803	0	0.781129	0.00561101	0.00631269	0.000287409
2054	1939.71	112.777	0.0979679	0.0371681	0.0584489	0	0.783657	0.00570716	0.00623961	0.000209746
2055	1939.71	117.212	0.10129	0.0380618	0.0561034	0	0.781247	0.00562772	0.00625573	0.000284519
2056	1953.14	121.647	0.102894	0.0389402	0.0563074	0	0.778257	0.00548767	0.0064303	0.000234073
2057	1912.27	125.128	0.102829	0.0373479	0.056179	0	0.781762	0.00517772	0.00491559	0.00023916
2058	1916.97	125.128	0.101857	0.0385428	0.056239	0	0.781317	0.00528699	0.0048507	0.000228271
2059	1907.32	125.128	0.104167	0.0357913	0.0560707	0	0.782295	0.00503582	0.00501734	0.000253869
2060	1902.9	125.128	0.103128	0.0335124	0.0577403	0	0.785311	0.00491881	0.00484398	0.000158997
2061	1897.73	125.128	0.104986	0.0312548	0.0583429	0	0.784395	0.0048554	0.00527952	0.000102091
2062	1897.73	121.647	0.108194	0.0272208	0.0584659	0	0.78476	0.00490806	0.00572865	0.000102514
2063	1902.9	121.647	0.10571	0.0300018	0.0578496	0	0.785564	0.00499942	0.0054453	0.000160492
2064	1894.19	121.647	0.109844	0.0258381	0.0583494	0	0.784704	0.00476246	0.00596916	0.000110717
2065	1902.9	128.665	0.107256	0.030083	0.0577081	0	0.785058	0.00474319	0.00454174	0.00013988
2066	1907.32	128.665	0.108388	0.0322394	0.0560408	0	0.782148	0.00485889	0.00460599	0.000229893
2067	1907.32	133.84	0.121102	0.0203857	0.0575613	0	0.77942	0.00520268	0.00453188	6.75907e-06
2068	1912.27	133.84	0.118485	0.020313	0.0568575	0	0.783624	0.00502554	0.00378245	3.57619e-06
2069	1912.27	128.665	0.106959	0.0339162	0.0561549	0	0.781585	0.00499702	0.00447622	0.000213575
2070	1916.97	128.665	0.103938	0.0346175	0.0590174	0	0.780852	0.00547082	0.00422703	4.11762e-05
2071	1916.97	133.84	0.117133	0.0217761	0.0569336	0	0.783307	0.00511491	0.00366668	3.68435e-06
2072	1916.97	138.263	0.117022	0.0229611	0.0561365	0	0.784056	0.00483127	0.0029061	1.9465e-06
2073	1912.27	138.263	0.118358	0.0227582	0.0565426	0	0.782196	0.00483243	0.00330326	3.06323e-06
2074	1916.97	143.214	0.130553	0.0141864	0.0556912	0	0.780528	0.00436172	0.00261546	3.2342e-06
2075	1953.14	62.032	0.0982883	0.0384263	0.0553635	0	0.779661	0.00362274	0.0167991	0
2076	1951.36	62.032	0.0980147	0.03853	0.0553699	0	0.77975	0.00364373	0.0168406	0
2077	1949.55	62.032	0.0977089	0.0386083	0.0553564	0	0.779888	0.00365454	0.016924	0
2078	1946.9	62.032	0.0973318	0.0387729	0.0552987	0	0.779995	0.00367299	0.0170527	0
2079	1944.64	62.032	0.0970614	0.0388679	0.0552658	0	0.780071	0.00368155	0.0171772	0
2080	1942.11	62.032	0.0968368	0.0389976	0.0552305	0	0.780007	0.0036935	0.0173507	0
2081	1939.71	62.032	0.096676	0.0391136	0.0552114	0	0.779878	0.00370163	0.0175458	0
2082	1937.09	65.257	0.0963051	0.0353329	0.056306	0	0.783367	0.00482248	0.0181316	0
2083	1937.09	62.032	0.101515	0.0395107	0.0570625	0	0.770415	0.00446738	0.0184876	0.000272568
2084	1937.09	71.605	0.119096	0.017043	0.0562151	0	0.777581	0.00518922	0.0178188	0
2085	1937.09	73.522	0.0805481	0.0519554	0.0551176	0	0.787736	0.00383842	0.0153275	0
2086	1937.09	77.793	0.104743	0.0380667	0.0544218	0	0.774366	0.00558914	0.0139388	0.000758223
2087	1937.09	82.063	0.102919	0.0407509	0.0546411	0	0.773775	0.00568847	0.013026	0.000677817
2088	1937.09	88.141	0.11216	0.0291598	0.0554225	0	0.775531	0.00571092	0.0124068	0.000513557
2089	1937.09	94.094	0.107392	0.033507	0.0557508	0	0.776314	0.00585652	0.0111628	0.000454076
2090	1937.09	99.077	0.0990566	0.0376135	0.0581578	0	0.780523	0.00589589	0.00880278	0.000311559
2091	1937.09	104.136	0.0993571	0.0358743	0.0583265	0	0.782556	0.00582586	0.00783052	0.00026875
2092	1937.09	108.342	0.0889907	0.040036	0.0611169	0	0.783894	0.00784285	0.00660586	1.73784e-06
2093	1937.09	125.128	0.0986188	0.0401115	0.0589545	0	0.779855	0.00583961	0.00475075	5.22647e-05
2094	1937.09	121.647	0.102625	0.0371118	0.0563184	0	0.781008	0.00554646	0.00560924	0.000234088
2095	1937.09	128.665	0.102427	0.0370644	0.0590341	0	0.779415	0.00569434	0.00428475	3.64152e-05
2096	1937.09	133.84	0.116197	0.0261332	0.0578341	0	0.777734	0.00560838	0.00413326	7.8663e-06
2097	1937.09	138.263	0.114956	0.0258904	0.0561938	0	0.782657	0.00500812	0.00291105	2.2536e-06
2098	1937.09	143.214	0.127936	0.0170262	0.0558454	0	0.779751	0.00452249	0.00250814	3.73869e-06
2099	1937.09	147.911	0.137666	0.0125606	0.0553872	0	0.776029	0.00401744	0.00204966	4.51571e-06
2100	1939.71	147.911	0.135392	0.0151354	0.0555537	0	0.774891	0.00410994	0.0023561	5.75321e-06
2101	1932.09	147.911	0.137978	0.0123523	0.0553792	0	0.776176	0.00397215	0.00192692	4.25812e-06
2102	1932.09	143.214	0.128076	0.0169297	0.0558454	0	0.779831	0.00449231	0.0024336	3.63487e-06
2103	1932.09	138.263	0.115035	0.0257606	0.056211	0	0.782784	0.00498888	0.00283758	2.14279e-06
2104	1932.09	133.84	0.114963	0.0243524	0.056996	0	0.782476	0.00528646	0.00361516	3.92432e-06
2105	1932.09	128.665	0.102408	0.036968	0.0590696	0	0.779528	0.00569013	0.00421892	3.50172e-05
2106	1932.09	125.128	0.0985673	0.0399985	0.0589836	0	0.780025	0.00584017	0.00468158	5.05005e-05
2107	1932.09	121.647	0.102533	0.0370343	0.0563476	0	0.781185	0.00554686	0.00553439	0.000231411
2108	1932.09	104.136	0.0991273	0.0357897	0.0583401	0	0.782877	0.00582394	0.00776031	0.000266001
2109	1932.09	108.342	0.0954443	0.0396936	0.0583178	0	0.78338	0.00580308	0.00676181	0.000250905
2110	1932.09	99.077	0.0987954	0.0375086	0.058172	0	0.780896	0.00589498	0.00873809	0.000308028
2111	1932.09	94.094	0.10709	0.0334041	0.055756	0	0.776741	0.00584901	0.011104	0.000451985
2112	1932.09	88.141	0.111843	0.0290332	0.0554332	0	0.775969	0.00570769	0.01237	0.00051222
2113	1932.09	82.063	0.102645	0.0405467	0.0546539	0	0.774227	0.00568088	0.0130215	0.000676469
2114	1932.09	77.793	0.104472	0.037857	0.0544202	0	0.774819	0.00557915	0.0139571	0.00075773
2115	1932.09	73.522	0.0803304	0.0517298	0.0551063	0	0.788118	0.0038275	0.0153986	0
2116	1932.09	71.605	0.118954	0.0168842	0.0562007	0	0.777759	0.00518133	0.0179433	0
2117	1932.09	65.257	0.096171	0.0352586	0.0562826	0	0.783367	0.00481215	0.0183769	0
2118	1932.09	62.032	0.0964034	0.039475	0.0551948	0	0.7792	0.00371136	0.0181242	0
2119	1951.36	47.207	0.174533	0.00446708	0.0459928	0	0.664559	0.00640407	0.0987904	0.00090281
2120	1953.14	47.207	0.173362	0.00389621	0.0463534	0	0.665911	0.00642541	0.0988686	0.00117052
2121	1953.14	53.455	0.172217	0.00158062	0.0541954	0	0.725257	0.00505704	0.0332648	0
2122	1951.36	53.455	0.172243	0.00147129	0.0541299	0	0.724987	0.00506522	0.0337273	0
2123	1949.55	47.207	0.176082	0.00506325	0.0459837	0	0.660732	0.00643006	0.100333	0.000630105
2124	1949.55	53.455	0.172937	0.00123706	0.054052	0	0.724129	0.00504754	0.0341852	0
2125	1946.9	47.207	0.178189	0.00742626	0.0451417	0	0.654563	0.00678409	0.103152	0.000159789
2126	1946.9	53.455	0.174561	0.00080201	0.0541845	0	0.721729	0.00506103	0.0351986	0
2127	1944.64	47.207	0.18487	0.00850857	0.0454041	0	0.64663	0.00650028	0.104076	0
2128	1944.64	53.455	0.172714	0	0.0518015	0	0.729725	0.00562763	0.0353485	0
2129	1942.11	47.207	0.175788	0.00434409	0.0487429	0	0.651042	0.00659793	0.111074	0
2130	1942.11	53.455	0.165645	0	0.0557604	0	0.740273	0.00502677	0.0306654	0
2131	1939.71	47.207	0.148974	0.00513822	0.0561017	0	0.651138	0.00788386	0.124902	0
2132	1939.71	53.455	0.177861	0	0.0526691	0	0.720473	0.00600712	0.0378528	0
2133	1937.09	47.207	0.157977	0	0.052957	0	0.650757	0.00650408	0.129554	0.000277694
2134	1937.09	53.455	0.175687	0.000676895	0.0547331	0	0.714626	0.006565	0.0419077	0
2135	1932.09	47.207	0.166967	0	0.0475708	0	0.654934	0.0048805	0.124941	0
2136	1932.09	53.455	0.167382	0	0.0554431	0	0.733584	0.00514067	0.0359885	0
2137	1953.14	59.425	0.140663	0.00979064	0.0556719	0	0.759295	0.00468026	0.0238189	0
2138	1951.36	59.425	0.140562	0.00966744	0.0561913	0	0.757291	0.00533838	0.0243573	0
2139	1949.55	59.425	0.140197	0.00972165	0.0561769	0	0.757431	0.00535022	0.0245246	0
2140	1946.9	59.425	0.139853	0.00970435	0.0561147	0	0.757642	0.00535806	0.0247492	0
2141	1944.64	59.425	0.134817	0.00923786	0.057598	0	0.763259	0.00482843	0.0236633	0
2142	1942.11	59.425	0.139858	0.00950107	0.0560245	0	0.757414	0.00535137	0.0252261	0
2143	1939.71	59.425	0.139999	0.00954397	0.056	0	0.756822	0.00537664	0.025644	0
2144	1937.09	59.425	0.140238	0.0097816	0.056057	0	0.755665	0.00544161	0.0261604	0
2145	1932.09	59.425	0.140729	0.00948818	0.0559406	0	0.755054	0.00542332	0.0267271	0
2146	1927.09	47.207	0.141078	0.00254814	0.0493685	0	0.66882	0.00628618	0.130333	0
2147	1927.09	53.455	0.177928	0	0.0543749	0	0.718128	0.00563479	0.0408336	0
2148	1927.09	59.425	0.140945	0.00934718	0.0558941	0	0.754487	0.00541212	0.0272339	0
2149	1927.09	62.032	0.0964479	0.0396137	0.0551829	0	0.778765	0.00369908	0.0183931	0
2150	1927.09	65.257	0.0963255	0.0351477	0.0562726	0	0.783166	0.00478892	0.0185616	0
2151	1927.09	71.605	0.119168	0.0166197	0.0561844	0	0.777753	0.005154	0.0180471	0
2152	1927.09	73.522	0.0803678	0.0514631	0.0550979	0	0.788313	0.0038038	0.015465	0
2153	1927.09	77.793	0.10454	0.0375453	0.0544066	0	0.775054	0.0055489	0.0139965	0.000757839
2154	1927.09	82.063	0.102656	0.0402142	0.0546497	0	0.774558	0.00564963	0.0130311	0.000675272
2155	1927.09	88.141	0.111842	0.0287251	0.05543	0	0.776308	0.00567599	0.0123504	0.000511086
2156	1927.09	94.094	0.107084	0.0331043	0.055763	0	0.777075	0.00582257	0.0110691	0.000449809
2157	1927.09	99.077	0.0987949	0.0372005	0.0581881	0	0.781232	0.0058666	0.00869202	0.000305474
2158	1927.09	104.136	0.0991491	0.0354774	0.0583579	0	0.783201	0.00579892	0.00770785	0.000263391
2159	1927.09	108.342	0.0954903	0.0393795	0.0583242	0	0.783698	0.00577574	0.00671209	0.000248271
2160	1937.09	112.777	0.0977746	0.0372213	0.0584652	0	0.783788	0.00571447	0.00619137	0.000207982
2161	1927.09	125.128	0.0987531	0.0395912	0.0589926	0	0.780315	0.00580747	0.00464509	5.02467e-05
2162	1927.09	121.647	0.102712	0.0366652	0.0563435	0	0.781456	0.00551262	0.0054914	0.000230727
2163	1927.09	128.665	0.102638	0.0365292	0.0590685	0	0.779843	0.0056506	0.00418416	3.52978e-05
2164	1927.09	133.84	0.115326	0.0238877	0.0569963	0	0.782671	0.0052522	0.0035833	3.82011e-06
2165	1927.09	138.263	0.115413	0.0251997	0.0562062	0	0.783097	0.00494984	0.00280897	2.14913e-06
2166	1927.09	143.214	0.128595	0.0163276	0.0558273	0	0.78008	0.00445177	0.00240316	3.51792e-06
2167	1927.09	147.911	0.138456	0.0118896	0.0553776	0	0.776246	0.00394083	0.0019272	4.24798e-06
2168	1937.09	153.032	0.157538	0.00539917	0.0550182	0	0.764218	0.00340547	0.00207142	0
2169	1932.09	153.032	0.160958	0.003191	0.0545842	0	0.764489	0.00324218	0.00166456	0
2170	1927.09	153.032	0.161486	0.00294798	0.0545043	0	0.764414	0.00321744	0.00166136	0
2171	1922.09	153.032	0.158743	0.00539705	0.0552374	0	0.762172	0.00341808	0.00252543	0
2172	1922.09	147.911	0.124137	0.0123277	0.0618033	0	0.785088	0.00442188	0.00188176	4.28464e-05
2173	1922.09	138.263	0.116092	0.0242623	0.0561831	0	0.783519	0.00489657	0.00282421	2.02502e-06
2174	1922.09	143.214	0.129566	0.0151586	0.0557752	0	0.7805	0.00439913	0.00240869	3.45233e-06
2175	1922.09	133.84	0.116042	0.0230466	0.0569687	0	0.782954	0.00519348	0.0035988	3.72919e-06
2176	1922.09	128.665	0.10314	0.0357589	0.05906	0	0.780265	0.00558015	0.00418574	3.7168e-05
2177	1922.09	125.128	0.0992105	0.0388963	0.0589825	0	0.780693	0.00573945	0.00464095	5.24987e-05
2178	1922.09	121.647	0.1032	0.0360026	0.0563335	0	0.781739	0.00545811	0.00548251	0.000233876
2179	1937.09	117.212	0.101109	0.0381273	0.0561154	0	0.781353	0.00563897	0.00620692	0.000281904
2180	1916.97	112.777	0.0987366	0.0354003	0.0584692	0	0.784957	0.00554323	0.00604156	0.000205139
2181	1922.09	104.136	0.0994448	0.0349545	0.0583632	0	0.783498	0.00574712	0.00767737	0.000261567
2182	1922.09	108.342	0.0957915	0.038829	0.0583293	0	0.784024	0.00572245	0.00668012	0.000247724
2183	1922.09	99.077	0.0990573	0.0366963	0.0581848	0	0.781538	0.00581553	0.00866939	0.000304717
2184	1922.09	94.094	0.107361	0.0325995	0.0557572	0	0.777365	0.00576635	0.0110509	0.000448745
2185	1922.09	88.141	0.112161	0.0282496	0.0554135	0	0.776522	0.00562287	0.0123512	0.000509525
2186	1922.09	82.063	0.102966	0.0397563	0.0546244	0	0.774756	0.00559758	0.0130508	0.000675566
2187	1922.09	77.793	0.104889	0.0371155	0.0543804	0	0.775177	0.00549786	0.0140283	0.000759588
2188	1922.09	73.522	0.0806466	0.0511493	0.055073	0	0.788345	0.00377052	0.0155268	0
2189	1922.09	71.605	0.119808	0.0162614	0.0561391	0	0.777487	0.00510855	0.0181317	0
2190	1922.09	65.257	0.096864	0.0348965	0.0562544	0	0.782846	0.00475391	0.0186455	0
2191	1922.09	62.032	0.0969816	0.0394253	0.0551504	0	0.778416	0.00366327	0.0184496	0
2192	1922.09	59.425	0.142037	0.00901711	0.0558448	0	0.75374	0.00536696	0.0273004	0
2193	1922.09	53.455	0.178562	0	0.0539713	0	0.718465	0.00543304	0.040481	0
2194	1922.09	47.207	0.151078	0.00164891	0.0464154	0	0.641026	0.00560245	0.148123	0
2195	1924.59	163.532	0.226071	0.031451	0.0558409	8.42822e-05	0.672559	0.00129022	0.00230169	0.000634087
2196	1922.05	161.713	0.19362	0.00185408	0.0484332	0	0.746507	0.00140984	0.0016175	3.69921e-05
2197	1925.05	161.713	0.199328	0.000813754	0.0487616	0	0.74148	0.00131847	0.00171627	0.000211675
2198	1927.59	163.532	0.225338	0.0152202	0.0538227	0	0.692201	0.00119989	0.00273916	0.000575707
2199	2044.18	59.425	0.225245	0.00684029	0.0452483	0	0.689073	0.00151852	0.0265596	0
2200	2044.18	53.455	0.295886	0.0766508	0.0387221	0	0.539198	0.00158083	0.0437515	0.000312054
2201	2032.56	59.425	0.208528	0.00225582	0.0504697	0	0.702072	0.00205376	0.0300533	0
2202	2032.56	53.455	0.281362	0.0702669	0.0399152	0	0.545946	0.00222926	0.0559899	0.000340083
2203	2044.18	47.207	0.203507	0.00414188	0.036171	0	0.509235	0.00311434	0.240729	0.000388503
2204	2032.56	47.207	0.112024	0.0562931	0.0336375	0	0.398817	0.00502873	0.392214	0
2205	1902.9	117.212	0.103931	0.0303531	0.0585044	0	0.785802	0.00507457	0.00560303	0.000186478
2206	1897.73	112.777	0.092901	0.0316579	0.0574137	0	0.796722	0.00527832	0.00559671	0.000132754
2207	1902.9	112.777	0.102392	0.031578	0.0583535	0	0.785847	0.00515924	0.00613808	0.000220965
2208	1894.19	112.777	0.106089	0.0290725	0.057384	0	0.786296	0.00483079	0.00663346	0.000243834
2209	1897.73	117.212	0.106006	0.0293038	0.0575946	0	0.786121	0.00490016	0.00605705	0.000204307
2210	1894.19	117.212	0.107792	0.0276505	0.0575039	0	0.786305	0.00474357	0.00616366	0.000213716
2211	1890.71	112.777	0.108135	0.0271013	0.0572782	0	0.786687	0.00464547	0.00665224	0.000256485
2212	1890.71	117.212	0.10975	0.0257498	0.0573545	0	0.786692	0.00455498	0.006295	0.000228878
2213	1959.94	65.257	0.103465	0.0350279	0.056562	0	0.776304	0.00430688	0.0181461	0
2214	1959.94	62.032	0.099815	0.0376918	0.0553295	0	0.779021	0.00354164	0.0167565	0
2215	1959.94	59.425	0.137857	0.00863592	0.0578624	0	0.761541	0.00473215	0.0229228	0
2216	1959.94	53.455	0.172569	0.00167676	0.0541645	0	0.726885	0.00618623	0.0327656	0
2217	1959.94	47.207	0.177294	0.00565409	0.0445834	0	0.660398	0.00598677	0.099258	0.0015246
2218	1962.09	47.207	0.178149	0.00549768	0.0458491	0	0.655663	0.0060252	0.102486	0.00177042
2219	1962.09	53.455	0.173613	0.00161648	0.0539371	0	0.72659	0.00558645	0.0329934	0
2220	1964.68	53.455	0.175135	0.0014137	0.0539159	0	0.724809	0.00551674	0.0334876	0
2221	1964.68	47.207	0.182787	0.008028	0.045773	0	0.64488	0.00635022	0.106068	0.00157521
2222	1967.22	47.207	0.188815	0.00486902	0.0491914	0	0.641302	0.0064022	0.104415	0.00128112
2223	1967.22	53.455	0.177982	0.000972505	0.0537547	0	0.72192	0.00540723	0.0341457	0
2224	1970.27	47.207	0.193296	0.0068428	0.0477675	0	0.631774	0.0066102	0.108976	0.00108427
2225	1970.27	53.455	0.182046	0.000435473	0.0535056	0	0.717152	0.00528779	0.0358847	0
2226	1973.38	47.207	0.213198	0.0167761	0.0452259	0	0.613242	0.00602512	0.100955	0
2227	1973.38	53.455	0.174728	0	0.0527561	0	0.726859	0.00503482	0.0358473	0
2228	1977.74	47.207	0.187282	0.0170322	0.047884	0	0.617735	0.0059201	0.120505	0
2229	1977.74	53.455	0.198933	0.00202941	0.0497749	0	0.701849	0.00426419	0.038976	0
2230	1813.54	71.605	0.240796	0.0358985	0.0537699	2.33798e-05	0.65216	0.000528534	0.00832728	0
2231	1822.04	71.605	0.214474	0.00584531	0.0500619	0	0.712458	0.00106951	0.0113565	0
2232	1813.54	73.522	0.165673	0.00943289	0.0539729	0	0.755609	0.00101231	0.00875339	0
2233	1822.04	73.522	0.147818	0.0144846	0.0554486	0	0.765602	0.00145378	0.00940185	0
2234	1830.38	73.522	0.139073	0.017667	0.0545925	0	0.766881	0.00116279	0.0107681	0
2235	1830.38	71.605	0.204216	0.00521297	0.0473837	0	0.727431	0.00111264	0.00962352	0
2236	1830.38	65.257	0.150876	0.0059694	0.0547843	0	0.76873	0.0018578	0.0122202	0
2237	1801.58	71.605	0.268675	0.0426706	0.0435457	0	0.623293	0	0.0159166	0.00122109
2238	1801.58	73.522	0.164111	0.0158074	0.0547527	0	0.753348	0.00124004	0.00705234	0
2239	1781.84	59.425	0.332115	0.0256716	0.033252	0	0.569877	0	0.0293057	0.0066598
2240	1785.49	59.425	0.30965	0.0846366	0.0436409	0	0.546181	0.000183907	0.00846273	0.00294089
2241	1785.49	53.455	0.35384	0.172703	0.0268665	0	0.429	0	0.00930758	0.0037739
2242	1781.84	53.455	0.36312	0.200483	0.0242696	0	0.392987	0	0.0116732	0.00424767
2243	1785.49	47.207	0.298302	0.059094	0.0361487	0	0.575208	0.000434028	0.0199737	0.00646204
2244	1781.84	47.207	0.311769	0.090608	0.0311316	0	0.523345	0	0.0270444	0.00987701
2245	1773.48	53.455	0.359324	0.0845261	0.0217584	0	0.485028	0	0.0294326	0.0178851
2246	1773.48	47.207	0.321268	0.244855	0.0215879	0	0.352265	0	0.0422957	0.0155347
2247	1794.08	65.257	0.236573	0.00405344	0.0530197	0	0.696431	0.000365405	0.00418917	0
2248	1790.01	65.257	0.23613	0.00310871	0.0449221	0	0.704808	0.000538283	0.00559492	0
2249	1798.89	71.605	0.275393	0.0644854	0.0385398	0	0.605073	0	0.0122354	0.00058289
2250	1794.08	62.032	0.214061	0	0.050449	0	0.725743	0.000471606	0.00415152	0
2251	1794.08	53.455	0.337556	0.226519	0.0312938	0	0.384322	6.5165e-05	0.0132974	0.00146055
2252	1794.08	47.207	0.302012	0.00668341	0.0456064	0	0.60812	0.00194192	0.0275862	0.00290901
2253	1962.09	71.605	0.12254	0.0132271	0.0577083	0	0.778771	0.00456509	0.0166232	0
2254	1962.09	65.257	0.104049	0.0347121	0.0565197	0	0.776075	0.0042636	0.0182098	0
2255	1962.09	62.032	0.10039	0.0374114	0.0553063	0	0.778669	0.00351016	0.0168228	0
2256	1962.09	59.425	0.139033	0.00833785	0.0577041	0	0.760703	0.0046702	0.0230187	0
2257	1964.68	62.032	0.105166	0.037065	0.057908	0	0.770329	0.00429694	0.0174746	0.000261905
2258	1964.68	59.425	0.140396	0.00790571	0.0576325	0	0.75966	0.00461448	0.0232564	0
2259	1964.68	65.257	0.104845	0.0342356	0.0564603	0	0.775764	0.00420318	0.018338	0
2260	1967.22	62.032	0.105956	0.0367131	0.0578466	0	0.769771	0.00424338	0.0176878	0.000263301
2261	1967.22	65.257	0.105649	0.033674	0.0564104	0	0.775499	0.00413168	0.0185034	0
2262	1967.22	59.425	0.141983	0.00740976	0.0574731	0	0.758516	0.00454075	0.0235426	0
2263	1970.27	65.257	0.106689	0.0330206	0.0563494	0	0.774972	0.00404219	0.0188024	0
2264	1970.27	62.032	0.106876	0.0362735	0.0577826	0	0.769058	0.00417583	0.0180378	0.000260915
2265	1970.27	59.425	0.144233	0.00675436	0.0572584	0	0.756569	0.00444697	0.0241458	0
2266	1973.38	65.257	0.107747	0.0321541	0.0562409	0	0.774621	0.0039384	0.0191929	0
2267	1973.38	62.032	0.0962009	0.0367901	0.0572967	0	0.780521	0.0037033	0.0201393	0
2268	1973.38	59.425	0.146729	0.00596796	0.0570406	0	0.754415	0.00434472	0.0249198	0
2269	1977.74	62.032	0.0980627	0.0350086	0.0571943	0	0.779792	0.00359185	0.0210173	0
2270	1977.74	65.257	0.108917	0.0317811	0.0561437	0	0.773041	0.0038172	0.0201965	0
2271	1977.74	59.425	0.150985	0.0045859	0.0565295	0	0.750697	0.00417984	0.0263954	0
2272	1983.62	47.207	0.122126	0.00259626	0.0451728	0	0.60108	0.00648592	0.221145	0
2273	1983.62	53.455	0.207823	0.00541201	0.0506696	0	0.676425	0.0048702	0.0513067	0
2274	1983.62	59.425	0.161243	0.00450258	0.0549255	0	0.736379	0.00466516	0.0315407	0
2275	1964.68	71.605	0.123628	0.012692	0.0576428	0	0.778212	0.00449366	0.0167639	0
2276	1962.09	73.522	0.0823338	0.053697	0.0552125	0	0.78723	0.00380333	0.013493	0
2277	1964.68	73.522	0.0828919	0.0532807	0.055194	0	0.787043	0.00376369	0.0136036	0
2278	1967.22	73.522	0.0834377	0.0527922	0.0551622	0	0.786938	0.00371561	0.0137397	0
2279	1967.22	71.605	0.124743	0.0121111	0.0575555	0	0.777661	0.00442304	0.0169427	0
2280	1970.27	73.522	0.0840743	0.0521645	0.0551353	0	0.786828	0.00365228	0.0139384	0
2281	1970.27	71.605	0.126103	0.0113733	0.0574616	0	0.776953	0.00432917	0.0172165	0
2282	1973.38	71.605	0.127612	0.0105631	0.0573467	0	0.776182	0.0042089	0.0175252	0
2283	1973.38	73.522	0.08948	0.0481577	0.0560546	0	0.778887	0.00459545	0.0166915	0
2284	1977.74	71.605	0.129952	0.0142912	0.055428	0	0.76767	0.00489814	0.0209562	0
2285	1977.74	73.522	0.0884806	0.0514791	0.0558865	0	0.775695	0.00454572	0.0177242	0
2286	1962.09	77.793	0.109749	0.036532	0.0541936	0	0.771263	0.00530244	0.0143102	0.000771183
2287	1964.68	77.793	0.110523	0.0359803	0.0541522	0	0.771041	0.0052375	0.014437	0.000775345
2288	1962.09	82.063	0.107826	0.0391237	0.0543995	0	0.770772	0.0053821	0.0135476	0.000698571
2289	1964.68	82.063	0.108624	0.0385363	0.0543296	0	0.770614	0.00531069	0.0136635	0.000703416
2290	1967.22	77.793	0.111335	0.0353773	0.054097	0	0.770863	0.00516011	0.0145657	0.000782136
2291	1967.22	82.063	0.109398	0.0379121	0.054309	0	0.770472	0.00523705	0.0137767	0.000707268
2292	1970.27	77.793	0.104912	0.0353574	0.0558046	0	0.77606	0.00498215	0.0158281	0
2293	1970.27	82.063	0.110491	0.0368782	0.0542137	0	0.770399	0.00513317	0.0140246	0.000718402
2294	2140.05	46.66	0.0341217	0.246067	0.0394953	0	0.585217	0.00372019	0.0851198	0.0043423
2295	2150.33	47.565	0.0618647	0.133268	0.0581308	0	0.656457	0.00436321	0.0755786	0.00107358
2296	2140.05	53.455	0.131595	0.63235	0.00116048	0	0.00937685	0	0.134736	0.0892858
2297	1973.38	82.063	0.108531	0.0418556	0.0542747	0	0.766106	0.0051817	0.0150444	0.000656562
2298	1973.38	77.793	0.104841	0.0367062	0.0557808	0	0.773979	0.00493668	0.0166146	0
2299	1975.56	77.793	0.105213	0.0363729	0.0556543	0	0.773964	0.00485168	0.0168398	0
2300	1964.68	88.141	0.118876	0.0261307	0.0550953	0	0.772036	0.00530874	0.0132515	0.000535158
2301	1967.22	88.141	0.119923	0.025397	0.0550119	0	0.77174	0.00522716	0.0134371	0.000539057
2302	1970.27	88.141	0.118236	0.029298	0.0551103	0	0.768163	0.00528503	0.0144669	0.000486572
2303	1967.22	94.094	0.109803	0.0326441	0.0578948	0	0.772556	0.00550064	0.01213	0.000301941
2304	1932.09	157.713	0.174203	0.000184289	0.0555986	0	0.757217	0.00251204	0.00131886	0.000149942
2305	1927.09	157.713	0.181975	0.000162246	0.055835	0	0.747288	0.00254636	0.00158063	0
2306	1932.09	161.713	0.202132	0.00371551	0.0466059	0	0.738537	0.00119097	0.00140472	5.46841e-05
2307	1927.09	161.713	0.208489	0	0.0500385	0	0.726185	0.00157645	0.00267334	0.000400743
2308	1937.09	161.713	0.194319	0.00205063	0.0484408	0	0.745398	0.00141895	0.00156434	0.000109821
2309	1937.09	157.713	0.172886	0.000416521	0.0556589	0	0.757722	0.00266075	0.00148577	0.000149426
2310	1922.09	157.713	0.150263	0.0054543	0.057466	0	0.770392	0.00330775	0.00263916	0.000418565
2311	1942.11	147.911	0.137323	0.0118219	0.0553517	0	0.777268	0.00406745	0.00204779	3.38288e-06
2312	1944.64	147.911	0.137954	0.0116989	0.0553405	0	0.776714	0.00404038	0.0021163	4.11454e-06
2313	1944.64	153.032	0.161083	0.00279863	0.0543897	0	0.764392	0.00342732	0.0019893	0
2314	1942.11	153.032	0.159481	0.00169437	0.0569475	0	0.766603	0.00329727	0.0014892	1.84731e-07
2315	1946.9	147.911	0.120106	0.0134591	0.06002	0	0.790291	0.00406111	0.00202323	0.000115823
2316	1946.9	153.032	0.147197	0.00453556	0.0610418	0	0.770239	0.00429752	0.00227488	0.000128545
2317	1949.55	147.911	0.138137	0.0119637	0.0552495	0	0.775896	0.00406824	0.0024432	5.45741e-06
2318	1949.55	153.032	0.162745	0.00233723	0.0541362	0	0.762937	0.00349452	0.00232002	0
2319	1951.36	147.911	0.13874	0.0113243	0.0551627	0	0.776038	0.00405952	0.0025041	5.34788e-06
2320	1951.36	153.032	0.163807	0.002049	0.0540722	0	0.76207	0.00351391	0.00244926	0
2321	1953.14	147.911	0.139359	0.0107142	0.0550905	0	0.776129	0.00405302	0.00256701	5.04508e-06
2322	1953.14	153.032	0.165592	0.00136152	0.0539081	0	0.761178	0.00352631	0.00251032	0
2323	1944.64	143.214	0.128506	0.0151392	0.055785	0	0.781331	0.00452588	0.00255489	2.83941e-06
2324	1946.9	143.214	0.128609	0.0156614	0.0557798	0	0.780557	0.00450278	0.00269009	3.40731e-06
2325	1949.55	143.214	0.128813	0.0156844	0.0557558	0	0.780189	0.00449233	0.00284753	3.7499e-06
2326	1951.36	143.214	0.129093	0.0154239	0.0557257	0	0.780146	0.00448575	0.00294621	3.91803e-06
2327	1953.14	143.214	0.129653	0.014848	0.0557045	0	0.780175	0.00446879	0.00302637	3.81833e-06
2328	1946.9	138.263	0.116342	0.0248131	0.0566682	0	0.781731	0.00504683	0.00321295	2.87645e-06
2329	1949.55	138.263	0.116824	0.024644	0.0566877	0	0.781383	0.00500139	0.00331104	3.21478e-06
2330	1951.36	138.263	0.116843	0.0249493	0.0566536	0	0.780939	0.00498907	0.00345625	3.5138e-06
2331	1953.14	138.263	0.117057	0.0248292	0.056615	0	0.780826	0.00497397	0.00356198	3.54452e-06
2332	1949.55	133.84	0.119851	0.022869	0.0567653	0	0.779248	0.00510095	0.00430873	0.000129442
2333	1953.14	133.84	0.118113	0.0239556	0.0577114	0	0.778155	0.00546424	0.00459744	7.29035e-06
2334	1951.36	133.84	0.117993	0.0236634	0.0576887	0	0.778793	0.00548019	0.00441199	6.62902e-06
2335	1951.36	128.665	0.103846	0.0350936	0.0588246	0	0.780499	0.0055003	0.00459308	5.28704e-05
2336	1953.14	128.665	0.104035	0.0353723	0.0588471	0	0.779858	0.00548215	0.00473549	5.11665e-05
2337	1953.14	125.128	0.101615	0.0400827	0.0560986	0	0.779747	0.00532558	0.00541645	0.000249705
2338	1962.09	153.032	0.160454	0.000968703	0.0546179	0	0.763244	0.00408613	0.00429594	0
2339	1959.94	153.032	0.164606	0.000726584	0.0542101	0	0.761037	0.0038192	0.00352473	0
2340	1959.94	147.911	0.141027	0.00899663	0.0549949	0	0.775733	0.00412293	0.00314693	5.23262e-06
2341	1962.09	147.911	0.141353	0.00829559	0.0549974	0	0.775791	0.00418899	0.00344201	5.26897e-06
2342	1959.94	143.214	0.13209	0.0127226	0.0555368	0	0.77992	0.00441531	0.00342601	4.0381e-06
2343	1962.09	143.214	0.13303	0.0119518	0.0554828	0	0.779741	0.00440463	0.00358936	4.23029e-06
2344	1964.68	153.032	0.152684	0.00206962	0.0554467	0	0.76661	0.00455458	0.00566315	0
2345	1964.68	147.911	0.14158	0.00727982	0.0549759	0	0.776148	0.00429514	0.00387428	4.5986e-06
2346	1964.68	143.214	0.134717	0.0117072	0.0559413	0	0.777364	0.00446244	0.00401045	6.38194e-06
2347	1959.94	138.263	0.119132	0.0225936	0.0565112	0	0.781157	0.00486313	0.00387433	3.62735e-06
2348	1962.09	138.263	0.119934	0.0217734	0.0564785	0	0.781209	0.0048282	0.00399875	3.58981e-06
2349	1964.68	138.263	0.121765	0.02121	0.0586659	0	0.777481	0.00478802	0.00454681	2.35249e-05
2350	1962.09	133.84	0.123415	0.0207348	0.0565911	0	0.777694	0.00484468	0.0051068	0.000136453
2351	1959.94	133.84	0.122375	0.0216674	0.0566542	0	0.777691	0.00491252	0.0049895	0.000130491
2352	1964.68	133.84	0.124904	0.0190832	0.0561192	0	0.778294	0.00456805	0.00531812	0.000167464
2353	1962.09	128.665	0.108882	0.0332148	0.0559359	0	0.780256	0.00489209	0.00526391	0.000246641
2354	1959.94	128.665	0.108219	0.0337869	0.0559736	0	0.780282	0.00494636	0.00515035	0.00023919
2355	1959.94	125.128	0.104697	0.0364526	0.0559506	0	0.780818	0.00508373	0.00554879	0.000273331
2356	1962.09	125.128	0.104924	0.0367981	0.0559412	0	0.780148	0.00505199	0.00571774	0.000274969
2357	1964.68	128.665	0.107189	0.0318067	0.0576814	0	0.782802	0.00484759	0.00510942	0.000147024
2358	1964.68	125.128	0.105715	0.0360122	0.0558843	0	0.780281	0.00497396	0.00583756	0.000285275
2359	1967.22	128.665	0.10818	0.0308095	0.0576337	0	0.782951	0.00476305	0.00523527	0.000154599
2360	1967.22	125.128	0.104199	0.0334118	0.0584529	0	0.782874	0.00489722	0.00532794	0.000172158
2361	1967.22	133.84	0.126344	0.0179307	0.0560257	0	0.778126	0.00449333	0.00549316	0.00017672
2362	1967.22	138.263	0.125086	0.0211367	0.0561584	0	0.776585	0.00460246	0.0049147	0.000144605
2363	1967.22	143.214	0.133337	0.010706	0.0580566	0	0.778412	0.00443997	0.004257	1.20946e-06
2364	1970.27	138.263	0.126743	0.0192654	0.0556316	0	0.777145	0.0043554	0.00527612	0.000183096
2365	1970.27	143.214	0.134591	0.00943584	0.0580036	0	0.778015	0.00450375	0.0047846	1.31179e-06
2366	1973.38	138.263	0.12541	0.0174896	0.0573976	0	0.779483	0.00435725	0.00536873	0.000100045
2367	1973.38	143.214	0.1235	0.00871227	0.0562166	0	0.792767	0.0049053	0.00477306	0.000325504
2368	1977.74	138.263	0.127259	0.0158687	0.0571968	0	0.778856	0.00436119	0.0061876	0.000121136
2369	1977.74	143.214	0.135561	0.00830792	0.0559018	0	0.775568	0.00458883	0.00920814	0
2370	1970.27	133.84	0.125218	0.0161425	0.0578158	0	0.780473	0.00443762	0.00542092	9.19322e-05
2371	1970.27	128.665	0.109884	0.0288207	0.0582896	0	0.781941	0.00476321	0.00549545	9.61904e-05
2372	1970.27	125.128	0.105433	0.0322364	0.058371	0	0.783028	0.0047861	0.00547714	0.000182294
2373	1973.38	125.128	0.106817	0.030947	0.058283	0	0.783154	0.00466646	0.00565139	0.000195794
2374	1973.38	128.665	0.111363	0.0274177	0.0582004	0	0.782077	0.00464796	0.00569481	0.000106805
2375	1973.38	133.84	0.127289	0.0145731	0.0576968	0	0.780114	0.00434346	0.00569165	0.000101392
2376	1932.09	112.777	0.0976099	0.0371411	0.0584809	0	0.784042	0.00571533	0.00611841	0.000205763
2377	1932.09	117.212	0.100968	0.0380555	0.0561344	0	0.781592	0.00563683	0.00613222	0.000278873
2378	1927.09	112.777	0.0976928	0.0368221	0.0584975	0	0.784321	0.0056878	0.00606922	0.000203399
2379	1927.09	117.212	0.101129	0.0377118	0.0561367	0	0.78183	0.00560964	0.00608607	0.000278176
2380	1922.09	112.777	0.0980641	0.0362574	0.0584911	0	0.784613	0.00563166	0.00604317	0.000203984
2381	1922.09	117.212	0.101571	0.0370942	0.0561318	0	0.782097	0.00555354	0.00606555	0.000279347
2382	1964.68	104.136	0.105299	0.031374	0.0579864	0	0.781815	0.00532859	0.0085167	0.000320091
2383	1964.68	108.342	0.10104	0.0358917	0.0580211	0	0.782173	0.00530245	0.00757909	0.000298115
2384	1967.22	108.342	0.101634	0.0358047	0.0579734	0	0.781636	0.00523418	0.00776468	0.000298575
2385	1967.22	104.136	0.106049	0.0315039	0.0579683	0	0.78082	0.00524863	0.00872068	0.000316157
2386	1970.27	108.342	0.102755	0.0349812	0.0579028	0	0.781465	0.00512657	0.00790433	0.000306505
2387	1970.27	104.136	0.106808	0.0323248	0.0570681	0	0.780091	0.00518167	0.0093823	0.000321778
2388	1973.38	108.342	0.103997	0.0350349	0.0569738	0	0.781259	0.00503142	0.00845118	0.000321937
2389	1973.38	104.136	0.108118	0.0313044	0.0570146	0	0.779909	0.00506537	0.00952598	0.000327161
2390	1977.74	108.342	0.106077	0.0332332	0.0568914	0	0.781244	0.00483992	0.00861782	0.00033358
2391	1977.74	104.136	0.110351	0.0294529	0.0569212	0	0.779799	0.00487186	0.00968204	0.00033568
2392	1830.38	82.063	0.164392	0.00228675	0.0549218	0	0.761569	0.00154857	0.00910383	0
2393	1830.38	77.793	0.161605	0.00200009	0.0550621	0	0.764146	0.00158684	0.00933815	0
2394	1837.36	77.793	0.156166	0.00406955	0.0560616	0	0.764706	0.00187626	0.0110172	0
2395	1837.36	82.063	0.155567	0.00608665	0.0562473	0	0.763094	0.00189903	0.0108256	0
2396	1830.38	88.141	0.202677	0.00214175	0.0517005	0	0.726295	0.00132147	0.0110272	0
2397	1837.36	88.141	0.178983	0.000349843	0.0536239	0	0.74816	0.00187541	0.0102909	0
2398	1842.58	82.063	0.152158	0.00468091	0.0555004	0	0.768635	0.00174605	0.0101072	0
2399	1842.58	88.141	0.173762	0	0.0544348	0	0.751994	0.00197821	0.0102133	0
2400	1851.12	88.141	0.160242	0.00137721	0.0570268	0	0.759394	0.00280163	0.0111397	0
2401	1830.38	94.094	0.195391	0.000327466	0.0524004	0	0.724025	0.00180213	0.0193201	7.84959e-05
2402	1837.36	94.094	0.180068	0	0.0559677	0	0.743885	0.0021495	0.0118251	0
2403	1837.36	99.077	0.151955	0.00535319	0.0547725	0	0.762495	0.00310587	0.01573	4.8601e-06
2404	1842.58	94.094	0.170533	0.00032168	0.0548198	0	0.755217	0.00225582	0.0110884	0
2405	1842.58	99.077	0.165411	0.00182346	0.0562122	0	0.755571	0.00222886	0.0124404	0
2406	1822.04	77.793	0.181181	9.8662e-05	0.0533368	0	0.749822	0.0011549	0.00855669	0
2407	1822.04	82.063	0.187889	0	0.0523149	0	0.744088	0.0010801	0.00967855	0
2408	1813.54	82.063	0.199422	0.000237622	0.0521081	0	0.729633	0.00106921	0.0126218	0
2409	1813.54	77.793	0.201944	0.000550894	0.0503653	0	0.730895	0.000736195	0.0102962	0
2410	1831.09	62.032	0.146934	0.0155231	0.0569517	0	0.754897	0.00194776	0.0151534	0
2411	1830.43	59.425	0.204329	0.00391798	0.0455877	0	0.719945	0.00160403	0.0207037	0
2412	1830.43	47.207	0.261263	0.0160354	0.0389002	0	0.567083	0.00301797	0.103508	0.0030224
2413	1830.43	53.455	0.274748	0.0207065	0.0449232	0	0.621638	0.00194322	0.030977	0
2414	1837.36	53.455	0.256628	0.0150839	0.0457404	0	0.645387	0.00216692	0.0302227	0
2415	1842.58	53.455	0.249306	0.00986776	0.0467229	0	0.654604	0.00293551	0.031423	0
2416	1842.58	47.207	0.225358	0.0102669	0.040282	0	0.601862	0.00365768	0.111235	0.00171126
2417	1837.36	47.207	0.246476	0.0127978	0.0399239	0	0.584362	0.00351572	0.103788	0.00225523
2418	1842.58	73.522	0.109891	0.0346073	0.0558987	0	0.7806	0.00225183	0.012077	0
2419	1842.58	71.605	0.171007	0.00109626	0.0554164	0	0.746379	0.00262448	0.0172004	0
2420	1840.67	71.605	0.171119	0	0.05554	0	0.749079	0.00239555	0.0151494	0
2421	1794.08	59.425	0.297288	0.064632	0.0402843	0	0.580752	0	0.0115093	0.000908495
2422	1851.12	53.455	0.238992	0.00753858	0.0463759	0	0.664913	0.00330794	0.0335604	0
2423	1857.2	53.455	0.234022	0.00717362	0.0467922	0	0.667249	0.00362852	0.0359805	0
2424	1857.2	47.207	0.207913	0.00156647	0.0406172	0	0.611747	0.00327133	0.133822	0
2425	1851.12	47.207	0.209629	0.00951589	0.0363316	0	0.625923	0.00221737	0.111786	0.000690824
2426	1863.15	47.207	0.19364	0	0.0458045	0	0.61126	0.00549582	0.140709	0
2427	1863.15	53.455	0.228038	0.00637715	0.0470307	0	0.671771	0.00396215	0.0377997	0
2428	1863.15	59.425	0.172031	0.000669375	0.0548513	0	0.737073	0.00320342	0.0256614	0
2429	1863.15	62.032	0.124036	0.0295723	0.0556099	0	0.75754	0.00342684	0.0210816	0
2430	1837.36	71.605	0.187973	0.00454885	0.0509222	0	0.737584	0.00165987	0.0105166	0
2431	1830.43	42.309	0.188949	0.148287	0.0312069	0	0.574457	0	0.0570997	0
2432	1837.36	42.259	0.194096	0.0780346	0.0359745	0	0.640235	0	0.0516596	0
2433	1842.58	59.425	0.183678	0	0.0544566	0	0.736917	0.00235678	0.0199453	0
2434	1842.58	62.032	0.137836	0.018782	0.0574369	0	0.759374	0.00275337	0.0165745	0.000137306
2435	1842.58	65.257	0.140531	0.0130156	0.0558541	0	0.766779	0.00208087	0.0151761	0
2436	1837.36	59.425	0.20579	0.00313334	0.0482687	0	0.716334	0.00202579	0.0193958	0
2437	1834.32	65.257	0.156789	0.00514821	0.0550039	0	0.761076	0.00160707	0.0132743	0
2438	1837.36	73.522	0.122624	0.0201527	0.0553803	0	0.785648	0.00170159	0.0100773	0
2439	1837.36	62.032	0.145485	0.0123754	0.053299	0	0.76001	0.0015078	0.0164011	0
2440	1863.28	73.522	0.105392	0.0370223	0.0555607	0	0.776676	0.00292217	0.0157497	0
2441	1863.28	71.605	0.151079	0.00273205	0.0550009	0	0.764485	0.00288257	0.0164159	0
2442	2140.05	36.026	0.0529837	0.191812	0.0488434	0	0.622051	0.00487401	0.0698164	0.00522748
2443	2150.33	36.026	0.0636279	0.141945	0.0459925	0	0.665569	0	0.0827192	0
2444	1977.74	88.141	0.122275	0.0209817	0.0563322	0	0.774124	0.00478767	0.0133051	0.000413165
2445	1977.74	82.063	0.114363	0.0325695	0.0537849	0	0.771665	0.00474662	0.0141324	0.000781941
2446	1967.22	99.077	0.105708	0.0331756	0.05764	0	0.779035	0.00533368	0.00965703	0.000370729
2447	1970.27	99.077	0.109222	0.0344696	0.0550694	0	0.775561	0.00520441	0.010713	0.000531882
2448	1973.38	99.077	0.110125	0.0341173	0.0550494	0	0.77492	0.00510953	0.0109574	0.00052683
2449	1970.27	94.094	0.11655	0.0273503	0.0549841	0	0.774379	0.00516981	0.0120653	0.000545261
2450	1973.38	94.094	0.117474	0.0275799	0.0550978	0	0.772828	0.005078	0.0124234	0.000522631
2451	1973.38	88.141	0.119958	0.0226877	0.0562917	0	0.774737	0.00501141	0.01303	0.000429083
2452	1977.74	94.094	0.11653	0.0262568	0.0567592	0	0.774568	0.00494775	0.0123237	0.000357874
2453	1977.74	99.077	0.109571	0.0320498	0.056711	0	0.777184	0.00497559	0.0107434	0.000373618
2454	1967.22	147.911	0.141483	0.00737595	0.0555629	0	0.774444	0.0045241	0.00463713	7.42851e-06
2455	1970.27	147.911	0.138405	0.00777507	0.0558502	0	0.775236	0.00485884	0.00572711	8.62338e-06
2456	1973.38	147.911	0.129178	0.0134852	0.0572003	0	0.773452	0.00529404	0.00948667	0
2457	1916.45	157.713	0.166395	0.0017826	0.0546753	0	0.758102	0.00359628	0.00292219	0
2458	1919.45	157.713	0.167193	0.00208641	0.0535811	0	0.759761	0.0031514	0.00290037	0.000132806
2459	1909.89	153.032	0.146379	0.00610922	0.0562327	0	0.770093	0.00466936	0.00414339	1.29877e-05
2460	1902.72	147.911	0.126919	0.0150012	0.0571099	0	0.77833	0.00534245	0.00501362	0
2461	1896.15	143.214	0.124128	0.0154592	0.0574531	0	0.778412	0.00578983	0.00668366	7.92869e-06
2462	1889.22	138.263	0.113346	0.024851	0.0562306	0	0.779621	0.00540126	0.00861287	0.000230045
2463	1883.02	133.84	0.125319	0.0137098	0.0557261	0	0.779532	0.00497621	0.00967479	0.000261493
2464	1875.78	128.665	0.107963	0.0239195	0.0562114	0	0.788892	0.00464796	0.00941397	0.000442416
2465	1878.78	128.665	0.110734	0.0249946	0.0565964	0	0.785037	0.00456365	0.00864995	0.000307448
2466	1870.83	125.128	0.106848	0.0275522	0.0526345	0	0.788306	0.00399172	0.0122172	0.000893641
2467	1873.83	125.128	0.111852	0.0277358	0.0547655	0	0.781017	0.00443654	0.0102978	0.000515238
2468	1865.95	121.647	0.121375	0.0154231	0.0574063	0	0.780318	0.00520736	0.0114857	0.000501766
2469	1868.95	121.647	0.121301	0.0189181	0.0567509	0	0.778278	0.00430647	0.0116096	0.000275462
2470	1850.33	108.342	0.133233	0.0135707	0.0584734	0	0.769802	0.00310246	0.0150129	0
2471	1847.33	108.342	0.139479	0.0104131	0.0591535	0	0.762807	0.00288821	0.016402	0
2472	1841.44	104.136	0.160526	0.00286727	0.0577592	0	0.749485	0.00264487	0.0187269	0
2473	1844.44	104.136	0.159707	0.00447119	0.0566826	0	0.751635	0.00301179	0.0167501	0
2474	1834.36	99.077	0.171023	0.00293577	0.0564998	0	0.738531	0.00239507	0.0204585	0
2475	1827.38	94.094	0.192114	0.00039983	0.0528191	0	0.728999	0.00166987	0.0180921	3.47906e-05
2476	1822.04	88.141	0.206332	0.00234614	0.0486728	0	0.719475	0.000778302	0.0171088	0.00016164
2477	1819.04	88.141	0.220572	0.00478833	0.0466127	0	0.70623	0.00092715	0.0150102	0
2478	1810.54	82.063	0.204276	0	0.0529635	0	0.725644	0.000971893	0.0119422	0
2479	1918.52	161.713	0.124513	0.011007	0.0513347	0	0.79479	0.00259972	0.0068363	0.000948311
2480	1921.07	163.532	0.126806	0.0110664	0.0543697	0	0.788603	0.00289257	0.00739457	0.000923371
2481	1921.59	163.532	0.233278	0.0219809	0.0541654	6.71919e-05	0.675641	0.000382319	0.00121952	0.000167427
2482	1919.05	161.713	0.18765	0	0.0524734	0	0.74674	0.00237028	0.00127977	0
2483	1798.58	73.522	0.181715	0.0100829	0.0495525	0	0.746531	0.00135219	0.0064814	0
2484	1795.89	71.605	0.290267	0.105377	0.0438512	0	0.545274	6.55277e-05	0.00836219	0.000364389
2485	1787.01	65.257	0.245757	0.00750843	0.0412256	0	0.694856	0	0.00416457	0
2486	1785.49	62.032	0.222697	0.0034848	0.047783	0	0.710903	0.00121484	0.00557174	0.000233954
2487	1782.49	62.032	0.232558	0.00174705	0.0425264	0	0.702284	0.00170503	0.00604343	0.00023904
2488	1778.84	59.425	0.349082	0.0774963	0.0348424	0	0.50757	0	0.023023	0.00385448
2489	1770.48	53.455	0.391729	0.157261	0.0240166	0	0.378239	0.00108281	0.0300726	0.0111918
2490	1761.74	47.207	0.300019	0.489019	0.00758982	0	0.117727	0	0.0499648	0.0282604
2491	1764.74	47.207	0.301573	0.251863	0.0130016	0	0.201219	0	0.128844	0.0879361
2492	1753.09	41.032	0.0355908	0.267475	0.0412604	0.0140626	0.617961	0.00122269	0.00766817	0.00566047
2493	1756.09	41.032	0.0874605	0.0235427	0.0424223	0.010547	0.729614	0	0.0995554	0.00165508
2494	1857.2	99.077	0.140366	0.00895912	0.0571189	0	0.773182	0.00349715	0.00936089	0.000234623
2495	1863.15	99.077	0.131189	0.0120774	0.0573616	0	0.778644	0.00400887	0.00892996	0.000292507
2496	1857.2	94.094	0.150071	0.00467857	0.0556585	0	0.769195	0.00295677	0.00986428	0.000333838
2497	1863.15	94.094	0.133915	0.0154173	0.0569954	0	0.769423	0.00369343	0.0119546	0.000197876
2498	1851.12	99.077	0.14844	0.00647472	0.055817	0	0.769379	0.00267649	0.0105156	0.000116445
2499	1851.12	104.136	0.153629	0.00398501	0.0553517	0	0.76602	0.00269114	0.0117018	0.000106946
2500	1851.12	94.094	0.15874	0.00250007	0.0576067	0	0.758595	0.00281919	0.0117657	0
2501	1863.28	65.257	0.130579	0.0218708	0.0554036	0	0.760339	0.00325026	0.0194302	0
2502	2097.58	62.032	0.239323	0.000664415	0.0462577	0	0.702157	0.000177306	0.00767325	0
2503	2097.58	65.257	0.263294	0.0131192	0.0454171	0	0.669179	0	0.00533223	0
2504	2097.58	71.605	0.323913	0.182211	0.0333607	0	0.447501	0	0.00689475	0.000381178
2505	1977.74	112.777	0.109	0.0296646	0.0570718	0	0.782299	0.00473335	0.00796442	0.000290178
2506	1973.38	112.777	0.106748	0.0315859	0.0571516	0	0.782356	0.00492613	0.00778303	0.000278619
2507	1970.27	112.777	0.105387	0.0316698	0.0580547	0	0.782558	0.00502422	0.00725918	0.000263095
2508	1967.22	112.777	0.104082	0.032749	0.0581256	0	0.782611	0.00513721	0.00713248	0.000254855
2509	1964.68	112.777	0.103206	0.033394	0.0581692	0	0.782766	0.00521804	0.00700021	0.000250419
2510	1983.27	117.212	0.114042	0.0252389	0.0570656	0	0.782443	0.00438493	0.0076687	0.000272831
2511	1991.91	117.212	0.11985	0.0201334	0.0567338	0	0.782667	0.00399946	0.00809243	0.00031959
2512	1991.91	112.777	0.117622	0.022004	0.0566984	0	0.782679	0.00408765	0.00847811	0.000345094
2513	1983.27	112.777	0.112299	0.0269329	0.0569465	0	0.782134	0.00446419	0.00820372	0.00030692
2514	1999.64	117.212	0.127913	0.0150554	0.0559753	0	0.780887	0.00347562	0.00865857	0.000396348
2515	1999.64	112.777	0.124753	0.0174266	0.0574436	0	0.778935	0.00435687	0.00860285	0.000417176
2516	2008.68	117.212	0.13801	0.00883964	0.0561613	0	0.77617	0.00363493	0.0098346	0.000429746
2517	2008.68	112.777	0.136419	0.0110588	0.0553809	0	0.776997	0.00294414	0.00962944	0.000442017
2518	2014.86	117.212	0.146797	0.00477024	0.0557078	0	0.770273	0.00219131	0.0124962	0
2519	2014.86	112.777	0.144076	0.00668041	0.0555886	0	0.77298	0.00326613	0.0103638	0.000450153
2520	2020.94	121.647	0.138191	0.00854414	0.058146	0	0.759954	0.00313209	0.0219189	0
2521	2020.94	117.212	0.16102	0.000824133	0.0558521	0	0.756814	0.00254081	0.0152384	0
2522	1877.4	112.777	0.118529	0.0168965	0.057891	0	0.786653	0.00479373	0.00639246	0.000378731
2523	1873.2	112.777	0.123395	0.0148333	0.0578171	0	0.783856	0.00451382	0.0068945	0.000372505
2524	1873.2	117.212	0.124223	0.0146776	0.0577088	0	0.782818	0.00456329	0.00725897	0.000351218
2525	1877.4	117.212	0.123777	0.0122559	0.0563156	0	0.789438	0.00375706	0.00622952	0.000372758
2526	1873.2	121.647	0.124604	0.0138246	0.057652	0	0.782111	0.00477716	0.00819224	0.00034991
2527	1877.4	121.647	0.123444	0.0136154	0.0564928	0	0.786992	0.00392726	0.00697742	0.000321957
2528	1877.4	125.128	0.112315	0.0223295	0.0564822	0	0.788249	0.00429051	0.00757405	0.000359276
2529	1868.95	112.777	0.127325	0.0132261	0.0560682	0	0.784161	0.00349665	0.00769526	0.000385121
2530	1868.95	117.212	0.129503	0.0113656	0.0558785	0	0.783168	0.00359786	0.00846342	0.000398195
2531	1983.27	143.214	0.118807	0.0191101	0.0579066	0	0.775882	0.00594287	0.0108365	0
2532	1975.06	147.911	0.12511	0.0141982	0.057782	0	0.775899	0.00590467	0.00863941	0
2533	1966.12	153.032	0.146584	0.00286172	0.0557244	0	0.770741	0.0048513	0.00619506	0
2534	1955.41	117.212	0.103022	0.0376804	0.0559977	0	0.779682	0.00545398	0.00696488	0.0003013
2535	1957.67	112.777	0.100399	0.0361855	0.0583196	0	0.782169	0.00547533	0.00691921	0.000230589
2536	1837.61	104.136	0.0847234	0.026725	0.0548937	0	0.778357	0.0039231	0.0378116	0.00068533
2537	1830.5	99.077	0.0956073	0.0278972	0.0481584	0	0.768678	0.00137524	0.047952	0.000721126
2538	1831.36	99.077	0.163887	0.0053818	0.0557863	0	0.745531	0.00197778	0.0200805	0
2539	1838.44	104.136	0.153215	0.00559228	0.0580171	0	0.75421	0.00245906	0.019228	0
2540	1824.38	94.094	0.188241	0	0.0538586	0	0.737472	0.00187944	0.0150436	0
2541	1823.5	94.094	0.103381	0.0259018	0.0471627	0	0.760348	0.00160459	0.0526612	0.000653075
2542	1815.14	88.141	0.119566	0.0228753	0.0465731	0	0.741519	0.00233886	0.0607156	0.000679012
2543	1816.04	88.141	0.215839	0.00352877	0.046101	0	0.715188	0.000951948	0.0130262	0
2544	1806.6	82.063	0.119196	0.0134062	0.0393143	0	0.763592	0.00206976	0.0601841	0
2545	1807.54	82.063	0.210704	0.000588411	0.0514395	0	0.718242	0.00104715	0.0113616	0
2546	1800.6	77.793	0.138919	0.00977483	0.0413993	0.000328216	0.73625	0.0026222	0.068941	0
2547	1801.56	77.793	0.212464	0.000759512	0.0503355	0	0.722609	0.000977985	0.00883323	0
2548	1795.58	73.522	0.171878	0.0183309	0.0539633	0	0.744323	0.00229618	0.00484842	0
2549	1794.6	73.522	0.159639	0.00435923	0.039006	0.000719709	0.707708	0.00352239	0.0808011	0.000838273
2550	1792.89	71.605	0.289337	0.079025	0.0398118	0	0.578123	0	0.00975646	0.000377625
2551	1791.9	71.605	0.169876	0.00191058	0.0383872	0.00111959	0.691297	0.00389552	0.0885057	0.000899249
2552	1784.01	65.257	0.234514	0.000839955	0.0512808	0	0.701403	0.0025017	0.00441392	0
2553	1782.98	65.257	0.196687	0	0.0366872	0.00369122	0.637653	0.00432957	0.117323	0
2554	1778.45	62.032	0.205624	0	0.0359624	0.00500491	0.619015	0.00405156	0.126844	0
2555	1779.49	62.032	0.213231	0.00497239	0.0460252	0	0.711211	0.00328283	0.0084787	4.19745e-05
2556	1774.79	59.425	0.209605	0	0.034779	0.0057163	0.611414	0.00324884	0.131443	0
2557	1775.84	59.425	0.357142	0.0828925	0.0261737	0	0.502827	0	0.0237998	0.00343551
2558	1767.48	53.455	0.414683	0.188082	0.0186084	0	0.345301	0	0.0209316	0.00788404
2559	1766.4	53.455	0.216255	0	0.0291098	0.00811955	0.593974	0	0.148249	0
2560	1758.74	47.207	0.261266	0.596507	0.00452724	0	0.089648	0	0.0274079	0.016238
2561	1757.62	47.207	0.214342	0	0.0304573	0.0217697	0.543411	0	0.185958	0
2562	1752.08	42.453	0.0149375	0.392363	0.00547784	0.0169907	0.0938022	0	0.433116	0.0382045
2563	1751.7	42.993	0.267316	0	0.023613	0.071753	0.266182	0	0.324185	0
2564	1843.52	108.342	0.095236	0.0283177	0.0457991	0	0.784619	0.002431	0.0324827	0.00185404
2565	1844.33	108.342	0.138067	0.0135371	0.0595022	0	0.760683	0.0035823	0.016336	0.000279649
2566	1867.11	125.128	0.10058	0.0261018	0.051692	0	0.792953	0.00374747	0.0142646	0.000698122
2567	1862.22	121.647	0.097587	0.0274044	0.0512526	0	0.793066	0.00308872	0.0178999	0.000900171
2568	1862.95	121.647	0.116335	0.0192642	0.0567173	0	0.781313	0.00507511	0.0121721	0.00090774
2569	1867.83	125.128	0.100053	0.0340108	0.0524125	0	0.786962	0.00419015	0.013738	0.00110501
2570	1906.32	153.032	0.110053	0.0194046	0.0531873	0	0.797172	0.00281956	0.00840838	0.000829034
2571	1906.89	153.032	0.131393	0.012727	0.0569603	0	0.776554	0.00525695	0.00449079	1.15751e-05
2572	1899.72	147.911	0.116713	0.0222612	0.0575379	0	0.778941	0.00600642	0.005882	7.15289e-06
2573	1899.12	147.911	0.105203	0.022842	0.0514242	0	0.801033	0.00335782	0.00830776	0.000521917
2574	1913.45	157.713	0.146561	0.00839075	0.0557548	0	0.768777	0.00411228	0.00334337	0
2575	1893.15	143.214	0.11381	0.0227875	0.056311	0	0.782071	0.00570307	0.00756496	0.000199001
2576	1892.52	143.214	0.10545	0.0252616	0.0553187	0	0.79123	0.00447856	0.00781043	0.000626782
2577	1885.57	138.263	0.104315	0.0265345	0.0520043	0	0.793692	0.00414987	0.00951627	0.000626666
2578	1886.22	138.263	0.101426	0.0311318	0.0573702	0	0.784839	0.00562524	0.00890603	0.000239311
2579	1879.35	133.84	0.101886	0.0271958	0.0534805	0	0.792069	0.00411854	0.0112203	0.000533263
2580	1880.02	133.84	0.117644	0.0171689	0.0549177	0	0.784636	0.00500789	0.0101081	0.000442671
2581	1872.78	128.665	0.0997407	0.0340483	0.0539613	0	0.786271	0.00469722	0.012307	0.00086481
2582	1872.08	128.665	0.0980884	0.0300118	0.0512079	0	0.794868	0.00361553	0.0141188	0.000623736
2583	1855.99	117.212	0.100586	0.0263029	0.0504542	0	0.787545	0.00365686	0.0192063	0.00118347
2584	1856.74	117.212	0.11932	0.0174368	0.0604229	0	0.773164	0.00440578	0.0158904	0
2585	1859.74	117.212	0.127202	0.0136298	0.0586637	0	0.773581	0.00567398	0.00806199	0.000127786
2586	1862.74	117.212	0.128363	0.0157585	0.0561775	0	0.775229	0.00382002	0.0123315	0.000318945
2587	1850.54	112.777	0.132103	0.0136937	0.0590232	0	0.766838	0.00399077	0.0157036	0.000202779
2588	1849.76	112.777	0.100805	0.027696	0.0523291	0	0.775968	0.00431074	0.0253976	0.00168455
2589	1853.54	112.777	0.135201	0.00957817	0.0563428	0	0.77423	0.00420822	0.013043	0.000550486
2590	1856.54	112.777	0.134305	0.0127763	0.0562998	0	0.772198	0.00378026	0.0130681	0.000257063
2591	1804.56	77.793	0.21987	0.00182487	0.0499039	0	0.713451	0.000842166	0.0101471	0
2592	1912.9	157.713	0.119019	0.0130427	0.0526933	0	0.796398	0.00312903	0.00493964	0.000996361
2593	1929.64	163.532	0.221747	0.0119807	0.0541364	0	0.698099	0.00124208	0.00304914	0.000751453
2594	1934.64	163.532	0.208602	0.00418619	0.0594757	3.35877e-05	0.710901	0.00134279	0.00213171	0.000751304
2595	1938.84	163.532	0.174683	0.00172235	0.0557968	0	0.752701	0.00256652	0.00181575	0
2596	1921.59	168.032	0.246311	0.443296	0.0119847	0	0.294374	0	0	0
2597	1924.59	168.032	0.252604	0.428143	0.0125	0	0.30298	0	0	0
2598	1927.59	168.032	0.286444	0.37626	0.0152306	0	0.315709	0	0.000746152	0
2599	1929.64	168.032	0.291327	0.350614	0.0164779	0	0.334578	0	0.00132559	0.000288947
2600	1932.09	168.032	0.301063	0.283021	0.0197757	0	0.387681	0	0.00137438	0
2601	1942.11	157.713	0.166669	0.000216049	0.0536818	0	0.76638	0.00253873	0.00132804	0.000130598
2602	1942.11	161.352	0.168844	0.00125767	0.0540865	0	0.758034	0.00310197	0.00218638	0
2603	1945.71	158.952	0.176614	0.00399525	0.0477789	0	0.758924	0.0019847	0.00317093	0.000123414
2604	1949.55	158.952	0.183644	0.00408101	0.0491559	0	0.749564	0.00242325	0.00389762	0.000188826
2605	1951.36	158.952	0.184607	0.00429647	0.0491014	0	0.747861	0.00245969	0.00435835	0.000225589
2606	1953.14	158.952	0.177074	0.00544771	0.0463164	0	0.755048	0.00198034	0.00558535	0.000358355
2607	1946.9	158.952	0.178495	0.00214353	0.061817	3.16149e-05	0.739981	0.00276524	0.00266168	0.000350095
2608	1955.78	158.952	0.170128	0.0034423	0.0485929	0	0.761941	0.00240796	0.00558156	0.000248533
2609	2026.75	59.425	0.209867	0.00161835	0.0506819	0	0.698013	0.00278195	0.0320881	0
2610	2026.75	53.455	0.272497	0.0811989	0.0433377	0	0.534284	0.0026262	0.0613792	0.000487391
2611	1978.72	71.605	0.128218	0.0116657	0.057252	0	0.773016	0.00415174	0.0190743	0
2612	1981.97	65.257	0.11573	0.0326731	0.0559433	0	0.761164	0.00414162	0.021856	0
2613	2150.33	31.332	0	0	0	0	0	0	0	0
2614	2140.05	31.332	0	0	0	0	0	0	0	0
2615	1977.74	77.793	0.106544	0.0342751	0.0555121	0	0.775474	0.00471074	0.0165267	0
2616	1846.85	77.793	0.139944	0.0133507	0.0549233	0	0.769978	0.00290377	0.0117691	0.000395444
2617	1837.36	65.257	0.148819	0.00768887	0.0557003	0	0.765485	0.00180337	0.0139428	0
2618	2104.99	73.522	0.210063	0.00321865	0.050116	0	0.728576	0.000415989	0.00486648	0.000125524
2619	1977.74	146.376	0.102732	0.0351994	0.0556421	0	0.780073	0.00566941	0.00859393	0.000259765
2620	1842.58	77.793	0.145411	0.0074806	0.0563613	0	0.770402	0.0019241	0.0116488	0
2621	1807.56	77.793	0.218708	0.000943341	0.0486349	0	0.714957	0.000793441	0.0112342	0
2622	1959.38	156.891	0.152625	0.00219953	0.0553234	0	0.76794	0.00440167	0.00458355	0
2623	1963.71	154.412	0.0964638	0.0468433	0.0570765	0	0.774782	0.00589799	0.00524089	6.64455e-05
2624	1969.59	151.043	0.112148	0.024824	0.0575006	0	0.780313	0.00607692	0.00659882	7.33642e-06
2625	1973.14	149.013	0.0832163	0.0571301	0.0581344	0	0.773712	0.00699858	0.00691991	0.000340027
2626	2097.58	73.522	0.235012	0.000535747	0.0467189	0	0.708111	0.000156739	0.0059912	0
2627	2097.58	77.793	0.286613	0.0488082	0.0461635	0	0.604479	8.11832e-05	0.00865999	0.000286739
2628	2129.62	59.425	0.488927	0.293325	0.00944599	0	0.129187	0	0.0456409	0.0297276
2629	2125.06	36.026	0.0702801	0.0568323	0.0619164	0	0.726642	0.00540628	0.0712843	0.00211085
2630	2125.06	31.332	0	0	0	0	0	0	0	0
2631	1842.58	42.259	0.199902	0.0698556	0.0383968	0	0.634274	0	0.0575713	0
2632	1868.95	108.342	0.12268	0.0167063	0.0576485	0	0.78274	0.0043593	0.00733821	0.000406182
2633	1868.95	104.136	0.127791	0.0125101	0.0576768	0	0.781433	0.00440891	0.00773118	0.000389718
2634	1873.2	108.342	0.117638	0.0187925	0.0578642	0	0.785328	0.00469241	0.0069936	0.000419704
2635	1886.27	117.212	0.110524	0.0271992	0.0574615	0	0.783561	0.00451964	0.00708006	0.000202186
2636	1863.15	112.777	0.13524	0.00923946	0.0554154	0	0.780295	0.00321726	0.00890698	0.000434673
2637	1764.74	41.083	0.00539702	0.50604	0.0438378	0	0.359119	0.00737377	0.0707569	0
2638	1773.48	41.9	0	0.52464	0.0310256	0	0.338198	0.0074588	0.0738678	0.00269244
2639	1781.84	43.015	0.0013801	0.451628	0.041815	0	0.441283	0.00590631	0.0416293	0.00483106
2640	1785.49	43.501	0.00230977	0.408514	0.0354595	0	0.500832	0.00203974	0.0307767	0.00471225
2641	1801.58	44.806	0	0.531909	0.0391228	0	0.414752	0.00620086	0	0
2642	1813.54	43.504	0.171247	0.663497	0.00391344	0	0.109912	0.000437463	0.0276529	4.45175e-05
2643	1822.04	42.505	0.192957	0.254837	0.0257954	0	0.475763	0	0.0462247	0
2644	1851.12	42.719	0.217613	0.0539972	0.0401836	0	0.610215	0	0.0770308	0
2645	1857.2	43.179	0.208055	0.03745	0.0446462	0	0.606098	0	0.0949457	0.000659549
2646	1863.15	43.256	0.204377	0.0186179	0.0410204	0	0.654838	0	0.0731678	0.000430098
2647	1868.14	43.453	0.201125	0.0153641	0.0479057	0	0.648296	0.00135636	0.0807222	0.000637891
2648	1873.2	43.657	0.196926	0.0158112	0.0479439	0	0.639349	0.00126797	0.0933874	0.000847616
2649	1877.4	43.607	0.198247	0.00856557	0.0471675	5.83168e-06	0.656874	0.0010565	0.0829461	0.000504567
2650	1886.27	44.136	0.186537	0.0225606	0.0376276	0	0.585902	0	0.159011	0.00198537
2651	1890.71	44.011	0.18686	0.0161563	0.0397569	0	0.606904	0	0.142873	0.00166294
2652	1894.19	43.817	0.187319	0.0103665	0.0450036	0	0.62575	0.00124762	0.12442	0.0013494
2653	1897.73	43.621	0.18536	0.00618545	0.0473538	0	0.64328	0.00167487	0.110891	0.00111873
2654	1902.9	43.288	0.181717	0.00224486	0.0527029	0	0.664189	0.00172932	0.091668	0.000639936
2655	1907.32	42.791	0.166987	0	0.0538625	0	0.715353	0.00284464	0.0573775	0.000198984
2656	1912.27	42.278	0.171534	0.00242664	0.0599388	0	0.727164	0.00543621	0.0290529	0
2657	1916.97	42.842	0.185748	0.00189587	0.0483126	1.39123e-06	0.688618	0.000620654	0.0693568	0
2658	1922.09	43.456	0.206569	0.0301807	0.0323443	0	0.569226	0	0.16168	0
2659	1927.09	43.688	0.162418	0.0346166	0.026172	0	0.459065	0	0.292479	0.00256733
2660	1932.09	43.142	0.184128	0.00732118	0.0381385	0	0.611603	0	0.150208	0.000835063
2661	1937.09	41.54	0.164124	0.0037533	0.0601181	4.15425e-05	0.73497	0.00432213	0.0281671	7.76149e-05
2662	1939.71	43.416	0.158073	0.101517	0.0158794	0.000152001	0.267087	0	0.442661	0.0033793
2663	1942.11	42.733	0.208525	0.0418691	0.0353394	0	0.483096	0	0.225211	0
2664	1944.64	42.014	0.187765	0.00308054	0.0502421	0	0.654216	0.00227472	0.0975457	0
2665	1946.9	41.371	0.168857	0	0.0460374	0	0.721773	0.0041747	0.0565041	0
2666	1949.55	41.036	0.164647	0	0.0478732	0	0.735011	0.00474617	0.0459798	0
2667	1951.36	40.86	0.164222	0	0.047482	0	0.743913	0.00461078	0.0385636	0
2668	1953.14	40.738	0.16399	0	0.0472109	0	0.748379	0.00458613	0.0344233	0
2669	1959.94	40.521	0.158579	0	0.0494117	0	0.742018	0.00405212	0.043692	0
2670	1962.09	40.4	0.162868	0.000765902	0.0499739	0	0.750043	0.00458067	0.0308465	0
2671	1964.68	40.259	0.157419	0.00606254	0.051759	0	0.761668	0.00464067	0.0174884	0
2672	1967.22	40.449	0.163281	0.0119019	0.0620205	0	0.737062	0.00483912	0.0171532	0
2673	1970.27	40.764	0.157522	0.00687361	0.0584592	0	0.749346	0.00453438	0.0192573	0
2674	1973.38	41.521	0.166379	0	0.0480483	0	0.746413	0.00367657	0.0345467	0
2675	1977.74	43.167	0.191713	0.00913416	0.0458465	0	0.623494	0.00150523	0.121604	0.00178089
2676	1983.62	44.781	0.184164	0.0844919	0.0218277	0.000155968	0.341048	0	0.349459	0.00620129
2677	1991.91	45.34	0.212017	0.100893	0.028173	2.11036e-05	0.393497	5.78772e-11	0.253366	0.00383963
2678	1999.64	45.587	0.229597	0.0645995	0.0358738	7.48854e-05	0.51015	0	0.15122	0.00220269
2679	2008.68	46.183	0.225895	0.106104	0.0317811	0	0.439562	0	0.190683	0.00226279
2680	2014.86	46.256	0.216829	0.134625	0.0296253	0	0.431621	0	0.182924	0.00194905
2681	2020.94	46.153	0.217153	0.144598	0.0313568	0	0.444263	0	0.158986	0.00135485
2682	2044.18	44.826	0.256667	0.123948	0.0321016	0	0.529505	0	0.0537171	0
2683	2032.56	45.552	0.244198	0.130602	0.035445	0	0.498	0	0.0897369	0
2684	2051.52	44.369	0.251039	0.149166	0.0270686	0	0.541012	0	0.0302914	0
2685	2060.36	44.381	0.24796	0.269786	0.0248738	0	0.432989	0	0.0183397	0.00113358
2686	2069.06	45.09	0.134149	0.758182	0	0	0.0782519	0.00162965	0.0214585	0
2687	2079.46	45.289	0.0436638	0.876905	0.0080509	0	0.0600709	0.00407656	0	0.00311997
2688	2090.08	45.492	0.00931562	0.724266	0.0203723	0	0.221563	0.00673025	0.00853317	0.00229974
2689	2104.99	45.941	0.00970069	0.422438	0.0371524	0	0.490674	0.00435285	0.0258417	0.00400063
2690	2026.75	77.793	0.143264	0.00995215	0.0559896	0	0.765933	0.00201108	0.0162442	0
2691	2026.75	73.522	0.11437	0.0305304	0.0549773	0	0.777984	0.00216758	0.0156174	0
2692	2026.75	71.605	0.169197	0	0.0546165	0	0.748355	0.00237794	0.0191101	0
2693	2026.75	65.257	0.144022	0.0124266	0.0552085	0	0.760278	0.0021198	0.0197407	0
2694	2026.75	62.032	0.140881	0.0215688	0.056714	0	0.748346	0.00284938	0.0229476	0.000155604
2695	2026.75	47.207	0.0511168	0.124926	0.0203033	0	0.253541	0.00552818	0.542484	0
2696	1794.08	44.646	0.00661038	0.368016	0.0436572	0.00043743	0.549764	0.00325574	0.0168409	0.00185388
2697	2026.75	45.905	0.226194	0.140794	0.0327736	1.17718e-05	0.470701	0	0.124436	0.00122273
2698	2097.58	45.676	0	0.584505	0.0290559	0	0.35218	0.00355585	0.0138947	0.00480002
2699	2278.48	31.332	0	0	0	0	0	0	0	0
2700	2288.33	31.332	0	0	0	0	0	0	0	0
2701	2288.33	36.026	0	0	0	0	0	0	0	0
2702	2278.48	36.026
2703	2268.62	31.332	0	0	0	0	0	0	0	0
2704	2268.62	36.026
2705	2258.76	31.332	0	0	0	0	0	0	0	0
2706	2258.76	36.026
2707	2248.91	31.332	0	0	0	0	0	0	0	0
2708	2248.91	36.026
2709	2239.05	31.332	0	0	0	0	0	0	0	0
2710	2239.05	36.026
2711	2229.19	31.332	0	0	0	0	0	0	0	0
2712	2229.19	36.026
2713	2219.33	31.332	0	0	0	0	0	0	0	0
2714	2219.33	36.026
2715	2209.48	31.332	0	0	0	0	0	0	0	0
2716	2209.48	36.026
2717	2199.62	31.332	0	0	0	0	0	0	0	0
2718	2199.62	36.026
2719	2189.76	31.332	0	0	0	0	0	0	0	0
2720	2189.76	36.026
2721	2179.91	31.332	0	0	0	0	0	0	0	0
2722	2179.91	36.026	0	0	0	0	1	0	0	0
2723	2170.05	31.332	0	0	0	0	0	0	0	0
2724	2170.05	36.026	0.0793354	0	0.0611095	0.015547	0.571666	0	0.119014	0
2725	2160.19	31.332	0	0	0	0	0	0	0	0
2726	2160.19	36.026	0.133017	0.0576145	0.0382301	0	0.618204	0	0.15289	0
2727	2278.48	47.565
2728	2288.33	47.565	0	0	0	0	0	0	0	0
2729	2268.62	47.565
2730	2258.76	47.565
2731	2248.91	47.565
2732	2239.05	47.565
2733	2229.19	47.565
2734	2219.33	47.565
2735	2209.48	47.565
2736	2199.62	47.565
2737	2189.76	47.565
2738	2179.91	47.565	0	0.199659	0	0	0.605567	0	0	0
2739	2170.05	47.565
2740	2160.19	47.565	0.0756822	0.0278066	0.0305914	0	0.70149	0	0.141463	0
2741	2119.43	36.026	0.0723124	0.0361141	0.0573658	0	0.767604	0	0.0662253	0
2742	2119.43	31.332	0	0	0	0	0	0	0	0
2743	2104.99	36.026	0.0634263	0.023477	0.0436588	0.000134954	0.771012	0.000545678	0.0747268	0.00124399
2744	2108.34	36.026	0.059779	0.0169504	0.0561698	0	0.788401	0.00315394	0.0693121	0.00157775
2745	2104.99	31.332	0	0	0	0	0	0	0	0
2746	2108.34	31.332	0	0	0	0	0	0	0	0
2747	1937.09	36.026	0.109779	0.044451	0.0608579	0	0.718312	0.00745986	0.0543811	0.00124769
2748	1932.09	36.026	0.104794	0.0453767	0.0581001	0	0.715961	0.00740697	0.0628436	0.00134111
2749	1939.71	36.026	0.11096	0.0434027	0.0620949	0	0.727741	0.0078277	0.0439624	0.000832774
2750	1942.11	36.026	0.101033	0.0458552	0.0603187	0	0.699191	0.00730089	0.0804379	0.00209261
2751	1939.71	31.332	0	0	0	0	0	0	0	0
2752	1942.11	31.332	0	0	0	0	0	0	0	0
2753	1937.09	31.332	0	0	0	0	0	0	0	0
2754	1932.09	31.332	0	0	0	0	0	0	0	0
2755	1927.09	36.026	0.0959436	0.0488801	0.0526701	0	0.666549	0.00622808	0.123276	0.00340221
2756	1922.09	36.026	0.100815	0.0440277	0.0562409	0	0.687536	0.00569422	0.0983092	0.00218508
2757	1922.09	31.332	0	0	0	0	0	0	0	0
2758	1927.09	31.332	0	0	0	0	0	0	0	0
2759	1751.09	42.562	0.100585	0.0824933	0.0376322	0.0292973	0.637039	0	0.0967774	0.00494628
2760	1751.48	42.02	0.116922	0.0706704	0.0400727	0.0298002	0.623616	0	0.112564	0
2761	1749.99	41.782	0.120708	0.0846557	0.0389033	0.0277746	0.583129	0	0.129591	0
2762	1749.99	41.407	0.108373	0.0969918	0.0366939	0.0379234	0.565253	0	0.100724	0.00861156
2763	1749.99	41.032	0.124495	0.0815259	0.034164	0.0266016	0.582461	0	0.128141	0
2764	1752.18	41.032	0.102265	0.0820192	0.0384839	0.0247014	0.628691	0	0.0803464	0.00979287
2765	1749.99	36.026	0.0984747	0.115809	0.040962	0.00997859	0.686598	0	0.0314498	0.00413375
2766	1752.18	36.026	0.072081	0.167543	0.0497349	0	0.678422	0.002313	0	0.00472758
2767	1753.09	36.026	0.0986202	0.0605852	0.0492526	0	0.767985	0	0	0.0031441
2768	1749.99	31.332	0	0	0	0	0	0	0	0
2769	1752.18	31.332	0	0	0	0	0	0	0	0
2770	1753.09	31.332	0	0	0	0	0	0	0	0
2771	1756.09	36.026	0.0536741	0.086539	0.062043	0	0.770273	0	0.0272035	0
2772	1756.09	31.332	0	0	0	0	0	0	0	0
2773	1764.74	36.026	0	0.388417	0.0547887	0	0.42889	0.0137014	0.114168	0
2774	1764.74	31.332	0	0	0	0	0	0	0	0
2775	1773.48	36.026	0	0.416799	0.0418147	0	0.418187	0.00832724	0.0853146	0.00272723
2776	1773.48	31.332	0	0	0	0	0	0	0	0
2777	1781.84	36.026	0.0132464	0.201288	0.0493244	0	0.642866	0.00567791	0.071544	0.00219301
2778	1781.84	31.332	0	0	0	0	0	0	0	0
2779	1785.49	36.026	0.0299373	0.161048	0.0461945	0	0.685614	0.00112471	0.0576182	0.00267629
2780	1785.49	31.332	0	0	0	0	0	0	0	0
2781	1794.08	36.026	0.0494533	0.100101	0.0569441	0	0.740874	0.00446142	0.0299182	0.00147292
2782	1794.08	31.332	0	0	0	0	0	0	0	0
2783	1801.58	36.026	0.0464697	0.0829205	0.0492883	0	0.782662	0	0.0176815	0
2784	1801.58	31.332	0	0	0	0	0	0	0	0
2785	1813.54	36.026	0.215844	0.00871066	0.0486053	0	0.671723	0	0.027365	0
2786	1813.54	31.332	0	0	0	0	0	0	0	0
2787	1822.04	36.026	0.160091	0.00137566	0.0521899	0	0.749263	0.00305213	0.031432	0.000255711
2788	1822.04	31.332	0	0	0	0	0	0	0	0
2789	1830.43	36.026	0.142973	0.00851613	0.0541786	0	0.75605	0.00458261	0.0304856	0.000395733
2790	1830.43	31.332	0	0	0	0	0	0	0	0
2791	1746.48	36.026	0.217015	0.195373	0.040534	0.00847064	0.416249	0	0	0
2792	1746.48	31.332	0	0	0	0	0	0	0	0
2793	1746.48	41.032	0	0	0	0	0	0	0.20854	0
2794	1837.36	36.026	0.13416	0.0185442	0.0563383	0	0.752949	0.00561645	0.028226	0.000589747
2795	1837.36	31.332	0	0	0	0	0	0	0	0
2796	1842.58	36.026	0.13243	0.0236029	0.0578578	0	0.746205	0.00568917	0.0310853	0.000749537
2797	1842.58	31.332	0	0	0	0	0	0	0	0
2798	2097.58	36.026	0.0438463	0.0481168	0.048245	0	0.74881	0.00101601	0.0817991	0.00222607
2799	2097.58	31.332	0	0	0	0	0	0	0	0
2800	2090.08	36.026	0.037808	0.0487953	0.0517221	0	0.757586	0	0.0839775	0
2801	2090.08	31.332	0	0	0	0	0	0	0	0
2802	2079.46	36.026	0	0.0443395	0.0562086	0	0.699788	0	0.0852554	0
2803	2079.46	31.332	0	0	0	0	0	0	0	0
2804	2069.06	36.026	0.192356	0.00529816	0.0248064	0	0.763347	0	0	0
2805	2069.06	31.332	0	0	0	0	0	0	0	0
2806	2060.36	36.026	0.161004	0.0320785	0.0536521	0	0.738722	0.00205101	0.00817766	0
2807	2060.36	31.332	0	0	0	0	0	0	0	0
2808	2051.52	36.026	0.145981	0.0402265	0.0606679	0	0.728846	0.00502726	0.0164548	0.000522419
2809	2051.52	31.332	0	0	0	0	0	0	0	0
2810	2044.18	36.026	0.135239	0.0482095	0.0556037	0	0.727284	0.00345336	0.0270707	0.00058204
2811	2044.18	31.332	0	0	0	0	0	0	0	0
2812	2032.56	36.026	0.120095	0.0725264	0.0520281	0	0.685847	0.00418657	0.0584294	0.00406293
2813	2032.56	31.332	0	0	0	0	0	0	0	0
2814	2026.75	36.026	0.109718	0.0617707	0.0531358	2.74049e-05	0.656025	0.00281491	0.10686	0.0050836
2815	2026.75	31.332	0	0	0	0	0	0	0	0
2816	2020.94	36.026	0.111577	0.0639586	0.0616239	0	0.624544	0.00409074	0.122245	0.00633382
2817	2020.94	31.332	0	0	0	0	0	0	0	0
2818	1944.64	31.332	0	0	0	0	0	0	0	0
2819	1944.64	36.026	0.10872	0.0426941	0.0615426	0	0.718169	0.0072726	0.0569442	0.00125654
2820	1946.9	36.026	0.109482	0.0470069	0.0623374	0	0.731531	0.00768153	0.0380377	0.000915245
2821	1851.12	36.026	0.127648	0.0300254	0.0573541	0	0.733872	0.00452538	0.0429605	0.00159731
2822	1851.12	31.332	0	0	0	0	0	0	0	0
2823	1857.2	36.026	0.122409	0.0369566	0.061199	0	0.716111	0.00646975	0.0514516	0.00211495
2824	1857.2	31.332	0	0	0	0	0	0	0	0
2825	1863.15	36.026	0.118577	0.0416809	0.0598561	0	0.722062	0.00602195	0.0460614	0.00206616
2826	1863.15	31.332	0	0	0	0	0	0	0	0
2827	1949.55	36.026	0.105836	0.0474466	0.0569599	0	0.750895	0.00533619	0.0285421	0.000539857
2828	1951.36	36.026	0.106042	0.0457679	0.0568654	0	0.754553	0.00509241	0.0261326	0.000461172
2829	1953.14	36.026	0.107286	0.0463042	0.056298	0	0.754176	0.00523417	0.0252256	0.000442168
2830	1959.94	36.026	0.110727	0.047378	0.0569314	0	0.752158	0.00576155	0.0227663	0.000327696
2831	1946.9	31.332	0	0	0	0	0	0	0	0
2832	1949.55	31.332	0	0	0	0	0	0	0	0
2833	1951.36	31.332	0	0	0	0	0	0	0	0
2834	1953.14	31.332	0	0	0	0	0	0	0	0
2835	1977.74	36.026	0.111105	0.0487655	0.0582975	0	0.711686	0.00628554	0.0584462	0.001935
2836	1977.74	31.332	0	0	0	0	0	0	0	0
2837	1983.62	31.332	0	0	0	0	0	0	0	0
2838	1983.62	36.026	0.106621	0.0280137	0.0444636	0	0.595646	0.00327407	0.211827	0.00683046
2839	1962.09	36.026	0.113817	0.0485346	0.0596202	0	0.747128	0.00671954	0.0205942	0.000338015
2840	1611.99	31.332	0	0	0	0	0	0	0	0
2841	1622.34	31.332	0	0	0	0	0	0	0	0
2842	1622.34	36.026
2843	1611.99	36.026	0	0	0	0	0	0	0	0
2844	1632.69	31.332	0	0	0	0	0	0	0	0
2845	1632.69	36.026
2846	1643.03	31.332	0	0	0	0	0	0	0	0
2847	1643.03	36.026
2848	1653.38	31.332	0	0	0	0	0	0	0	0
2849	1653.38	36.026
2850	1663.72	31.332	0	0	0	0	0	0	0	0
2851	1663.72	36.026
2852	1674.07	31.332	0	0	0	0	0	0	0	0
2853	1674.07	36.026
2854	1684.41	31.332	0	0	0	0	0	0	0	0
2855	1684.41	36.026
2856	1694.76	31.332	0	0	0	0	0	0	0	0
2857	1694.76	36.026
2858	1705.1	31.332	0	0	0	0	0	0	0	0
2859	1705.1	36.026	0.0268255	0.0511188	0.157195	0	0.530027	0	0.10266	0
2860	1715.45	31.332	0	0	0	0	0	0	0	0
2861	1715.45	36.026
2862	1725.79	31.332	0	0	0	0	0	0	0	0
2863	1725.79	36.026	0	0	0	0	0	0	0	0
2864	1736.14	31.332	0	0	0	0	0	0	0	0
2865	1736.14	36.026	0	0.0793716	0.0204117	0	0.0735379	0.00468263	0.725379	0.018456
2866	1746.48	41.782	0	0	0	0	0	0	0.297637	0
2867	1746.48	41.407	0	0	0	0	0	0	0.138759	0
2868	1736.14	41.782	0.0976047	0	0.0492897	0.0402284	0.600455	0	0.177532	0
2869	1736.14	41.407	0.0442735	0	0.0242372	0.0388585	0.632152	0	0.184536	0
2870	1725.79	41.782	0	0	0.065006	0	0.31994	0	0.0985453	0
2871	1725.79	41.407	0	0	0	0	0.921981	0	0	0
2872	1715.45	41.782
2873	1715.45	41.407
2874	1705.1	41.782
2875	1705.1	41.407
2876	1694.76	41.782
2877	1694.76	41.407
2878	1684.41	41.782
2879	1684.41	41.407
2880	1674.07	41.782
2881	1674.07	41.407
2882	1663.72	41.782
2883	1663.72	41.407
2884	1653.38	41.782
2885	1653.38	41.407
2886	1643.03	41.782
2887	1643.03	41.407
2888	1632.69	41.782
2889	1632.69	41.407
2890	1622.34	41.782
2891	1622.34	41.407
2892	1611.99	41.782	0	0	0	0	0	0	0	0
2893	1611.99	41.407	0	0	0	0	0	0	0	0
2894	1736.14	41.032	0.0527254	0	0.0209931	0.025196	0.583399	0	0.242078	0
2895	1725.79	41.032
2896	1715.45	41.032
2897	1705.1	41.032
2898	1694.76	41.032
2899	1684.41	41.032
2900	1674.07	41.032
2901	1663.72	41.032
2902	1653.38	41.032
2903	1643.03	41.032
2904	1632.69	41.032
2905	1622.34	41.032
2906	1611.99	41.032	0	0	0	0	0	0	0	0
2907	1868.14	36.026	0.113973	0.046853	0.0612328	0	0.714794	0.00666244	0.0498956	0.0021562
2908	1868.14	31.332	0	0	0	0	0	0	0	0
2909	1873.2	36.026	0.103112	0.0429228	0.0575167	0.000108223	0.735528	0.0036839	0.0494996	0.00164863
2910	1873.2	31.332	0	0	0	0	0	0	0	0
2911	1877.4	36.026	0.109391	0.050676	0.060415	0	0.712673	0.00578856	0.0542739	0.00194283
2912	1877.4	31.332	0	0	0	0	0	0	0	0
2913	1886.27	36.026	0.102556	0.0530681	0.0594485	0	0.68929	0.00609894	0.082447	0.00321656
2914	1886.27	31.332	0	0	0	0	0	0	0	0
2915	1902.9	36.026	0.102172	0.0576362	0.0618799	0	0.721356	0.00697312	0.0451139	0.00132079
2916	1897.73	36.026	0.102534	0.0571595	0.0621749	0	0.703764	0.00730125	0.0610362	0.00211757
2917	1894.19	36.026	0.101083	0.0562351	0.0600072	0	0.699749	0.00633944	0.0703834	0.00224808
2918	1890.71	36.026	0.0986596	0.0543137	0.0588793	0	0.695611	0.00601114	0.0794197	0.00284125
2919	1890.71	31.332	0	0	0	0	0	0	0	0
2920	1894.19	31.332	0	0	0	0	0	0	0	0
2921	1907.32	36.026	0.103526	0.0561922	0.0641638	0	0.733076	0.00807875	0.031248	0.00087777
2922	1897.73	31.332	0	0	0	0	0	0	0	0
2923	1902.9	31.332	0	0	0	0	0	0	0	0
2924	1907.32	31.332	0	0	0	0	0	0	0	0
2925	1912.27	36.026	0.107166	0.0579379	0.0628499	0	0.733257	0.00760372	0.0260159	0.000628593
2926	1916.97	31.332	0	0	0	0	0	0	0	0
2927	1916.97	36.026	0.106385	0.053509	0.0605268	0	0.72752	0.00742132	0.0397626	0.000749413
2928	1912.27	31.332	0	0	0	0	0	0	0	0
2929	1959.94	31.332	0	0	0	0	0	0	0	0
2930	1962.09	31.332	0	0	0	0	0	0	0	0
2931	2014.86	36.026	0.114306	0.0584945	0.0503801	0	0.635461	0.00231586	0.128449	0.00550416
2932	2014.86	31.332	0	0	0	0	0	0	0	0
2933	2008.68	31.332	0	0	0	0	0	0	0	0
2934	2008.68	36.026	0.11783	0.0443941	0.0560665	0	0.633689	0.0046887	0.133763	0.00552252
2935	1991.91	36.026	0.126456	0.023614	0.044236	0	0.560339	0.00200864	0.233255	0.00807604
2936	1991.91	31.332	0	0	0	0	0	0	0	0
2937	1999.64	36.026	0.125711	0.0359954	0.0530635	0	0.650208	0.00190938	0.125039	0.00431525
2938	1999.64	31.332	0	0	0	0	0	0	0	0
2939	1964.68	31.332	0	0	0	0	0	0	0	0
2940	1964.68	36.026	0.113335	0.0536058	0.0628073	0	0.742899	0.00835612	0.015233	0.000310517
2941	1967.22	36.026	0.12034	0.0445059	0.05754	5.09089e-06	0.739008	0.00911402	0.014122	7.87664e-05
2942	1970.27	36.026	0.112272	0.0550153	0.064574	0	0.739678	0.00792074	0.0171936	0.000395967
2943	1973.38	36.026	0.110795	0.0488939	0.061952	0	0.742144	0.0072103	0.024254	0.000521119
2944	1973.38	31.332	0	0	0	0	0	0	0	0
2945	1970.27	31.332	0	0	0	0	0	0	0	0
2946	1967.22	31.332	0	0	0	0	0	0	0	0
