# Supplementary material for: Global sensitivity analysis of parameters based on sPCE: The case study of a concrete face rockfill dam in northwest China
Source: PLoS One. 2023 Aug 31;18(8):e0290665. doi: 10.1371/journal.pone.0290665 (PMC10470912; doi:10.1371/journal.pone.0290665)
Supplement: S2 Table — (XLS) [file pone.0290665.s002.xls]

## Sheet: Sheet1
Node number	X coordinate	Y coordinate	K	n	Rf	Kur	phi	delta phi	Kb	m
1474	2032.56	65.257	0.0820083	0.0666706	0.0575908	0	0.759727	0.00498023	0.0166323	0.00085294
1475	2032.56	62.032	0.0773962	0.0668652	0.0554471	0	0.770698	0.00485508	0.0191638	0.000906377
1476	2044.18	62.032	0.0858662	0.0600442	0.0595311	0	0.760435	0.00450655	0.0193865	0.000785573
1477	2044.18	65.257	0.0835089	0.0603195	0.0543459	0	0.770128	0.00397633	0.022008	0.00087354
1478	2044.18	71.605	0.092077	0.0496598	0.0574742	0	0.75952	0.00382244	0.0252926	0.000797366
1479	2032.56	71.605	0.0863719	0.0578361	0.057356	0	0.760314	0.0042684	0.0201536	0.000847302
1480	2032.56	73.522	0.0873392	0.0548211	0.0563038	0	0.762335	0.00469342	0.0231581	0.000852101
1481	2044.18	73.522	0.0929337	0.0487024	0.057242	0	0.758438	0.0036649	0.0266019	0.000838638
1482	2044.18	77.793	0.0965153	0.0444816	0.0569025	0	0.755778	0.00332328	0.0301559	0.000878826
1483	2032.56	77.793	0.0903895	0.0498591	0.0572353	0	0.758509	0.00376874	0.0269834	0.00093037
1484	2044.18	82.063	0.0990162	0.042878	0.0566485	0	0.75326	0.00289856	0.033872	0.00105439
1485	2032.56	82.063	0.0927792	0.0486981	0.056943	0	0.756222	0.0033093	0.030045	0.00110511
1486	2032.56	88.141	0.0987108	0.0404278	0.0563864	0	0.751875	0.00276459	0.0379576	0.00121287
1487	2044.18	88.141	0.103602	0.0353097	0.0568513	0	0.748196	0.00208638	0.0440165	0.00137612
1488	2026.75	88.141	0.0959521	0.0429389	0.0565172	0	0.753609	0.00291358	0.0358942	0.00122473
1489	2026.75	82.063	0.0898922	0.0513728	0.0570318	0	0.75729	0.00350048	0.0286289	0.00114068
1490	2020.94	88.141	0.0931564	0.0455138	0.0566445	0	0.754911	0.00309502	0.0341917	0.00125678
1491	2020.94	82.063	0.0871537	0.0538707	0.0570939	0	0.758128	0.00367515	0.0275198	0.00117673
1492	2026.75	94.094	0.101036	0.0355612	0.0566898	0	0.747264	0.00208406	0.0467185	0.00159483
1493	2032.56	94.094	0.103978	0.0329958	0.0563943	0	0.744272	0.00193998	0.0499628	0.00157431
1494	2026.75	99.077	0.108641	0.0278797	0.0554024	0	0.735625	0.00156545	0.0576482	0.00156114
1495	2032.56	99.077	0.11151	0.0249527	0.053995	6.05084e-05	0.729789	0.00177234	0.0634703	0.00146581
1496	2020.94	94.094	0.098216	0.0380658	0.0569418	0	0.74969	0.00221994	0.044013	0.00163138
1497	2020.94	99.077	0.105841	0.0303734	0.0556623	0	0.739227	0.00171535	0.0536119	0.00157873
1498	2026.75	104.136	0.115661	0.0226703	0.0535585	7.61536e-05	0.715472	0.0012097	0.0751522	0.00182835
1499	2032.56	104.136	0.11856	0.0202005	0.0531357	8.08372e-05	0.708787	0.00112097	0.0818695	0.00186051
1500	2026.75	108.342	0.122178	0.0166028	0.0526544	0	0.699002	0.000509356	0.0970195	0.00240629
1501	2032.56	108.342	0.116762	0.0174609	0.0506616	0	0.709658	1.04475e-09	0.0953694	0.0026856
1502	2020.94	104.136	0.113159	0.0131427	0.0532209	2.15563e-06	0.717936	0.0023829	0.0797178	0.000457436
1503	2020.94	77.793	0.0851064	0.055949	0.0561934	0	0.761498	0.00476752	0.0242102	0.000968933
1504	2014.86	77.793	0.0813724	0.0594335	0.0577291	0	0.761083	0.00424965	0.0237441	0.00113426
1505	2014.86	82.063	0.0845399	0.0561839	0.0570911	0	0.758842	0.00384536	0.0266844	0.00122057
1506	2020.94	73.522	0.0819256	0.0623222	0.0567152	0	0.761364	0.00459439	0.018974	0.000935813
1507	2014.86	73.522	0.0795	0.0645509	0.0567357	0	0.761378	0.00482776	0.0186181	0.000979693
1508	2014.86	71.605	0.0784726	0.0659327	0.0570109	0	0.761341	0.00504444	0.0180733	0.000960335
1509	2020.94	71.605	0.0810824	0.0634508	0.0569318	0	0.761669	0.00481186	0.018238	0.000907339
1510	2014.86	65.257	0.0715891	0.074971	0.0567305	0	0.76879	0.00368701	0.0170224	0.00105391
1511	2020.94	65.257	0.0770015	0.0712711	0.0578576	0	0.759902	0.00548749	0.0159162	0.000926958
1512	2014.86	62.032	0.0695089	0.0755712	0.0603112	0	0.765747	0.00488611	0.0160322	0.00112337
1513	2020.94	62.032	0.0758528	0.073424	0.0584847	0	0.759236	0.0058821	0.0154201	0.000910665
1514	2014.86	59.425	0.0694613	0.0765206	0.056672	0	0.766612	0.00603663	0.0189625	0.0010891
1515	2020.94	59.425	0.0722867	0.0732902	0.0564589	0	0.768372	0.00569918	0.0183424	0.00102386
1516	2014.86	53.455	0.0716616	0.0836937	0.0577081	0	0.752744	0.00763472	0.0197827	0.000983778
1517	2020.94	53.455	0.0751687	0.0792191	0.0612068	1.27945e-05	0.74957	0.00708214	0.0193367	0.00116831
1518	2014.86	47.207	0.0771076	0.0883018	0.0628963	0	0.712396	0.00782764	0.0418583	0.00269098
1519	2020.94	47.207	0.0831255	0.0795833	0.0628763	0	0.712941	0.00780218	0.0447281	0.00251765
1520	2008.68	47.207	0.0696321	0.100543	0.0630321	0	0.710465	0.00815628	0.0381539	0.00274754
1521	2008.68	53.455	0.0670155	0.0891614	0.0579941	0	0.750059	0.00797733	0.0206135	0.00106454
1522	2008.68	59.425	0.0664347	0.0801182	0.0569374	0	0.764342	0.00637261	0.0197867	0.00117827
1523	2008.68	62.032	0.0674935	0.0765363	0.055881	0	0.768333	0.00597726	0.0197459	0.00114766
1524	2008.68	65.257	0.0692902	0.0773206	0.0568042	0	0.767914	0.003883	0.0174519	0.00111892
1525	2008.68	71.605	0.0760824	0.0684435	0.0571175	0	0.760396	0.00528012	0.0182704	0.00102218
1526	2008.68	73.522	0.0771952	0.0669019	0.0568453	0	0.760848	0.00504651	0.0184823	0.00103683
1527	2008.68	77.793	0.0790997	0.0631383	0.0575393	0	0.759686	0.00499269	0.0232583	0.00118397
1528	2008.68	82.063	0.0822531	0.0597337	0.0569251	0	0.757977	0.00453516	0.025873	0.0012622
1529	1999.64	53.455	0.0587772	0.100479	0.0582869	0	0.745371	0.0085258	0.0207898	0.00123198
1530	1999.64	47.207	0.0652098	0.104095	0.0636648	0	0.714454	0.00881571	0.0341213	0.00258009
1531	1999.64	59.425	0.0616388	0.087527	0.0569695	0	0.759276	0.00685194	0.0212816	0.00135058
1532	1999.64	62.032	0.0646939	0.0843167	0.0577296	0	0.762774	0.00465387	0.0183102	0.00127289
1533	1999.64	65.257	0.0661986	0.0807923	0.0568721	0	0.765761	0.00418049	0.0185673	0.00124154
1534	1999.64	71.605	0.0730142	0.0713339	0.0571968	0	0.758811	0.00560253	0.0191807	0.00113517
1535	1999.64	73.522	0.0707798	0.0711261	0.055757	0	0.771226	0.00323047	0.0198999	0.00120994
1536	1999.64	77.793	0.0759189	0.0663868	0.0575187	0	0.758942	0.00528823	0.0233593	0.00128391
1537	1999.64	82.063	0.0790562	0.0626528	0.0569296	0	0.758088	0.00480264	0.025486	0.00134519
1538	1991.91	71.605	0.0709021	0.073039	0.0573661	0	0.757377	0.00584615	0.020007	0.00127896
1539	1991.91	73.522	0.0685144	0.073842	0.0557533	0	0.769785	0.00338465	0.0204609	0.00130757
1540	1991.91	77.793	0.0737667	0.0681456	0.0575191	0	0.758492	0.0055138	0.023752	0.00136631
1541	1991.91	82.063	0.0768586	0.064177	0.0569556	0	0.758362	0.005006	0.0254626	0.00141688
1542	1999.64	88.141	0.0844356	0.0531817	0.0567946	0	0.757859	0.00361852	0.0305169	0.00142373
1543	1991.91	88.141	0.082301	0.0559745	0.0566468	0	0.757613	0.00427306	0.0297275	0.00147278
1544	2008.68	88.141	0.0878097	0.0503239	0.0567628	0	0.756895	0.00341847	0.0316273	0.00134633
1545	2014.86	88.141	0.0903761	0.0480148	0.0567199	0	0.756045	0.00326351	0.0327591	0.00129857
1546	2014.86	94.094	0.0953891	0.0406409	0.0571593	0	0.751735	0.00235634	0.041635	0.00167218
1547	1991.91	94.094	0.0880264	0.0476343	0.0564031	0	0.755355	0.00319231	0.0353669	0.00157856
1548	1999.64	94.094	0.0905071	0.0456572	0.0563661	0	0.754051	0.00304593	0.036702	0.00152437
1549	2008.68	94.094	0.0939366	0.0425323	0.0563068	0	0.752245	0.0028775	0.0389307	0.00147307
1550	2008.68	99.077	0.100123	0.0357005	0.0560881	0	0.744715	0.00202974	0.0469255	0.00163063
1551	2014.86	99.077	0.102946	0.0330122	0.0559174	0	0.74221	0.00187839	0.0500266	0.00159851
1552	2014.86	104.136	0.110211	0.0262671	0.0541103	6.61521e-05	0.726869	0.00159789	0.0655919	0.0018041
1553	2008.68	104.136	0.107274	0.0287766	0.0544544	6.38959e-05	0.731239	0.00174902	0.0607828	0.00181344
1554	1999.64	99.077	0.096319	0.0393212	0.0562013	0	0.747601	0.00222584	0.0433398	0.00168629
1555	1999.64	104.136	0.103615	0.0322488	0.0553535	0	0.737941	0.00166121	0.0543024	0.00188143
1556	1991.91	99.077	0.0936144	0.0418565	0.056254	0	0.749393	0.00237894	0.041084	0.0017336
1557	1991.91	104.136	0.100673	0.0350384	0.0555113	0	0.741074	0.00181381	0.0505666	0.00191588
1558	1991.91	47.207	0.056853	0.125249	0.0644321	0	0.706443	0.00927234	0.0264989	0.00309009
1559	1991.91	53.455	0.0477059	0.114056	0.060711	0	0.738306	0.00888553	0.0211953	0.00160391
1560	1991.91	59.425	0.056557	0.097572	0.056684	0	0.751718	0.00727791	0.023174	0.00158703
1561	1991.91	62.032	0.0613564	0.0906392	0.0576137	0	0.757746	0.00490683	0.0196743	0.00145412
1562	1991.91	65.257	0.063516	0.0847843	0.0568357	0	0.762364	0.00439389	0.0200296	0.00138646
1563	1983.27	65.257	0.0579852	0.0990793	0.0563595	0	0.752735	0.00462482	0.0201467	0.00173226
1564	1983.62	62.032	0.056901	0.100661	0.0572507	0	0.750392	0.00519409	0.0208143	0.00174625
1565	1983.27	71.605	0.0611521	0.0899888	0.0555728	0	0.75921	0.00377814	0.0210693	0.00159726
1566	1983.27	73.522	0.0658758	0.0773619	0.0557845	0	0.768294	0.00353164	0.0204637	0.00145638
1567	1983.27	77.793	0.0721163	0.0684138	0.0576202	0	0.759168	0.00574004	0.0238355	0.00148938
1568	1983.27	82.063	0.0750504	0.0647085	0.0570476	0	0.759277	0.00519807	0.0254056	0.00149029
1569	1983.27	88.141	0.0807305	0.055781	0.0568128	0	0.759193	0.00445281	0.029442	0.00152337
1570	1983.27	94.094	0.0862142	0.0482896	0.0564555	0	0.757004	0.00331464	0.0345419	0.00163161
1571	1983.27	99.077	0.0909784	0.0448367	0.0557226	0	0.751328	0.00287871	0.0397574	0.00179115
1572	2014.86	108.342	0.11744	0.0217997	0.0529096	8.29758e-05	0.709378	0.00101866	0.0802646	0.00211562
1573	2020.94	108.342	0.120054	0.0197005	0.0524163	8.72783e-05	0.702233	0.000907963	0.0877153	0.00214065
1574	2008.68	108.342	0.114511	0.0244289	0.0533915	7.98633e-05	0.715248	0.00115677	0.0737316	0.00210648
1575	1999.64	108.342	0.11055	0.0270245	0.053582	7.15696e-05	0.722935	0.00146599	0.0680024	0.00208187
1576	1991.91	108.342	0.107674	0.0300513	0.0544817	0	0.729384	0.00134758	0.0616155	0.00215016
1577	1983.27	104.136	0.0980747	0.0376524	0.0556609	0	0.743266	0.00196722	0.0476464	0.00195446
1578	1983.27	108.342	0.104693	0.0332435	0.0546727	0	0.732943	0.0014867	0.0570676	0.00219238
1579	2014.86	121.647	0.156107	8.44571e-06	0.036113	5.72958e-07	0.54755	0	0.248523	0.00512297
1580	2014.86	125.128	0.158617	0	0.0321833	5.6873e-06	0.474644	0.000338692	0.321429	0.00788739
1581	2008.68	125.128	0.161866	0	0.0332078	5.67408e-06	0.487341	0.000392824	0.306752	0.00586432
1582	2008.68	121.647	0.153505	0.00072008	0.0399612	6.08485e-07	0.570665	0	0.225426	0.00425741
1583	1999.64	125.128	0.174707	0.000492069	0.0346479	5.83961e-07	0.520347	0.000203274	0.25824	0.00416706
1584	1999.64	121.647	0.16282	0.00129009	0.0434458	2.19761e-06	0.590165	0	0.190459	0.00337049
1585	1991.91	125.128	0.165799	0.000315975	0.038473	2.67722e-07	0.555701	6.75481e-05	0.23014	0.00399333
1586	1991.91	121.647	0.159947	0.00274965	0.0441864	3.12691e-06	0.614162	0	0.167039	0.00325906
1587	2008.68	128.665	0.183469	0.00747411	0.0200614	1.34315e-05	0.345796	0.00210376	0.429102	0.00801721
1588	1999.64	128.665	0.18567	0.00736196	0.0199266	2.22126e-05	0.384749	0.00213742	0.391195	0.00493041
1589	1991.91	133.84	0.206005	0.061706	0.00301274	3.84917e-05	0.0895526	0.00973781	0.620487	0.00707032
1590	1991.91	128.665	0.193749	0.00286958	0.0262584	5.7165e-08	0.441179	0.00178808	0.323885	0.00411212
1591	1999.64	133.84	0.189537	0.0735661	0.00278813	0.000373787	0.0412456	0.00991575	0.660069	0.0130558
1592	1983.27	121.647	0.147079	0.00451206	0.0428555	3.37807e-07	0.649053	0	0.145918	0.00350922
1593	1983.27	125.128	0.166898	0.000476842	0.038592	6.29669e-07	0.585561	8.20206e-05	0.196559	0.00403764
1594	1983.27	128.665	0.185735	0	0.0358745	3.43925e-05	0.491754	0.00056994	0.275818	0.00479938
1595	1983.27	133.84	0.223324	0.0332365	0.00437544	0	0.196012	0.0103595	0.528828	0.00374142
1596	1991.91	138.263	0.11287	0.126446	0.00455151	0	0.0414003	0.0180586	0.677698	0.0110598
1597	1983.27	138.263	0.148612	0.112289	0	0	0.00736526	0.0148104	0.707591	0.00378708
1598	2044.18	94.094	0.111914	0.0257849	0.0543944	5.4196e-05	0.733824	0.00192851	0.0582393	0.00126851
1599	2020.94	112.777	0.120677	0.0160151	0.048105	0	0.689938	0	0.116392	0.00298297
1600	2026.75	112.777	0.121265	0.0146047	0.0474661	0	0.680409	0	0.126653	0.00334788
1601	2036.43	112.777	0.123042	0.0119395	0.0468006	0	0.673726	0	0.133457	0.00433
1602	2044.18	99.077	0.11598	0.0228008	0.054081	7.28877e-05	0.718303	0.00138979	0.0716241	0.00163475
1603	2044.18	104.136	0.120014	0.0192026	0.0522654	9.24407e-05	0.695959	0.00114244	0.0929992	0.0023476
1604	2044.18	108.342	0.1132	0.0214937	0.0521946	0	0.693766	0.000485291	0.106992	0.00374629
1605	2028.68	117.212	0.148147	0.0014235	0.0403755	2.36911e-06	0.608985	0.000170311	0.188106	0.00493045
1606	2097.58	59.425	0.123075	0.0289851	0.0564605	0	0.740919	0.0024112	0.040288	0.000365484
1607	2104.99	59.425	0.133239	0.0235362	0.0560603	0	0.732188	0.00212234	0.0450648	0.000273057
1608	2104.99	53.455	0.179692	0.00286129	0.0480357	0	0.710762	0.00118729	0.054108	0
1609	2097.58	53.455	0.134906	0.014461	0.0536645	0	0.743184	0.00243397	0.0483074	0.000309134
1610	2090.08	53.455	0.108348	0.042589	0.0607766	0	0.74304	0.00288742	0.0355779	0.000611136
1611	2090.08	47.207	0.100006	0.0765672	0.0584405	0	0.69357	0.00474524	0.060618	0.00157841
1612	2097.58	47.207	0.105621	0.0710408	0.0581236	0	0.687689	0.0043743	0.0672022	0.00147175
1613	2051.52	71.605	0.0959838	0.0462308	0.0572703	0	0.757552	0.00350394	0.0274989	0.000772254
1614	2051.52	65.257	0.0909548	0.0548636	0.0586189	0	0.758546	0.00383404	0.022251	0.000791772
1615	2051.52	73.522	0.0969503	0.0452979	0.0570332	0	0.756282	0.00336626	0.0288232	0.000811184
1616	2051.52	77.793	0.100671	0.0408474	0.0566181	0	0.753379	0.00302535	0.0328556	0.000854684
1617	2051.52	82.063	0.103094	0.0388913	0.0563639	0	0.750886	0.00265471	0.0369777	0.00103521
1618	2051.52	88.141	0.108046	0.0311269	0.0564499	0	0.74411	0.00189758	0.0486288	0.00133046
1619	2051.52	104.136	0.111816	0.0226608	0.0529563	0	0.708514	0.000676387	0.0922832	0.00344358
1620	2051.52	99.077	0.116413	0.0237467	0.0534639	8.04812e-05	0.709698	0.00140599	0.0778951	0.00189921
1621	2051.52	94.094	0.116165	0.0229628	0.0550334	0	0.728483	0.00144663	0.0634569	0.00140019
1622	2060.36	99.077	0.114677	0.0257717	0.0533886	8.59565e-05	0.707773	0.0016022	0.076968	0.00258836
1623	2060.36	94.094	0.118474	0.0230928	0.0541146	7.01837e-05	0.717001	0.00161012	0.0686342	0.00174054
1624	2051.52	47.207	0.0946072	0.0563616	0.0615489	5.34386e-09	0.732459	0.00516437	0.042065	0.00137475
1625	2051.52	53.455	0.0865649	0.0700751	0.0596512	1.68796e-05	0.747048	0.00555579	0.0215571	0.000923678
1626	2060.36	53.455	0.0873293	0.0682133	0.0597986	2.06838e-05	0.744343	0.00500811	0.0257545	0.00090277
1627	2060.36	47.207	0.0742243	0.109089	0.0598873	0	0.704204	0.00623166	0.0399628	0.0018465
1628	2060.36	59.425	0.0921191	0.0563278	0.058471	2.14612e-05	0.754387	0.00445203	0.0230541	0.000686721
1629	2051.52	59.425	0.0885096	0.0587164	0.0593764	0	0.75733	0.00444832	0.020757	0.000740519
1630	2060.36	62.032	0.0938738	0.0534206	0.0584452	0	0.755099	0.00374245	0.0240268	0.000730776
1631	2051.52	62.032	0.0892561	0.056919	0.0592404	0	0.758874	0.00418469	0.0212649	0.000757871
1632	2060.36	65.257	0.0959136	0.0509888	0.0578361	0	0.754654	0.00341508	0.0250224	0.000754918
1633	2060.36	71.605	0.101218	0.0416238	0.0568976	0	0.754773	0.0031241	0.0306653	0.000735442
1634	2060.36	73.522	0.10224	0.040749	0.0566531	0	0.753398	0.00300192	0.0320004	0.000777661
1635	2060.36	77.793	0.105631	0.0367296	0.0554257	0	0.752799	0.00270243	0.0358427	0.000845142
1636	2060.36	82.063	0.106919	0.0347411	0.0568936	0	0.747819	0.00203319	0.0422523	0.00119004
1637	2060.36	88.141	0.114468	0.0252123	0.0558934	0	0.737876	0.00170112	0.0552657	0.00131329
1638	2069.06	94.094	0.111276	0.0266816	0.0544366	0	0.728702	0.0010471	0.0675462	0.00286589
1639	2069.06	88.141	0.120432	0.021312	0.054945	0	0.727861	0.00159877	0.0610587	0.00133669
1640	2069.06	82.063	0.112819	0.0287785	0.0564544	0	0.743438	0.00180735	0.0475926	0.00112242
1641	2069.06	53.455	0.0899195	0.066068	0.0593494	2.37315e-05	0.741831	0.00458721	0.028444	0.00084288
1642	2069.06	47.207	0.0760098	0.115204	0.0600752	0	0.690753	0.00603926	0.0449623	0.00230723
1643	2069.06	59.425	0.0968725	0.0514799	0.058222	2.35028e-05	0.752388	0.0039742	0.026181	0.000640791
1644	2069.06	62.032	0.0988991	0.049578	0.0575386	2.36039e-05	0.752564	0.00370326	0.0260077	0.000659625
1645	2069.06	65.257	0.101863	0.044112	0.0573322	0	0.753013	0.00334607	0.02943	0.000673923
1646	2069.06	71.605	0.107082	0.0365881	0.056474	0	0.75141	0.00275326	0.0343211	0.000693238
1647	2069.06	77.793	0.108603	0.0349085	0.056869	0	0.747883	0.00199041	0.0408071	0.00107561
1648	2069.06	73.522	0.106672	0.0380341	0.0565227	0	0.75136	0.00255987	0.0347911	0.000817702
1649	2090.08	77.793	0.121477	0.0233921	0.0556821	0	0.733472	0.00163127	0.0554981	0.0010241
1650	2090.08	73.522	0.120512	0.0267882	0.0546808	4.04039e-05	0.737775	0.00196957	0.046693	0.000666123
1651	2079.46	73.522	0.112065	0.0328655	0.0568599	0	0.747373	0.00192149	0.0404914	0.000937035
1652	2079.46	77.793	0.116012	0.0281927	0.0561544	0	0.741585	0.00171755	0.0476454	0.000991634
1653	2079.46	71.605	0.114826	0.0301444	0.0552182	0	0.749189	0.00236056	0.0386338	0.000645647
1654	2090.08	71.605	0.125444	0.0216191	0.0550084	3.91432e-05	0.739022	0.00196302	0.0459221	0.000551803
1655	2090.08	65.257	0.118981	0.0285084	0.0564028	0	0.747655	0.00212636	0.0369232	0.000491417
1656	2079.46	65.257	0.109537	0.0368302	0.0561336	0	0.752929	0.00282559	0.0325739	0.000582233
1657	2090.08	62.032	0.11661	0.0319885	0.0568442	0	0.746726	0.00255983	0.0360475	0.000464874
1658	2079.46	62.032	0.106885	0.0409898	0.0577116	0	0.750669	0.00277805	0.030408	0.000592058
1659	2090.08	59.425	0.114063	0.0359582	0.0572303	2.80656e-05	0.74538	0.00272204	0.0347177	0.000455522
1660	2079.46	59.425	0.104403	0.0444624	0.0577129	2.4096e-05	0.749894	0.0033614	0.0297536	0.000556963
1661	2079.46	53.455	0.0971054	0.058831	0.0590254	2.53492e-05	0.740112	0.00403693	0.0314343	0.000744443
1662	2079.46	47.207	0.0950122	0.0831638	0.0601929	0	0.695886	0.00560027	0.0536054	0.00206484
1663	2079.46	82.063	0.11779	0.0252325	0.0554173	0	0.733384	0.00166449	0.0547156	0.000993624
1664	2079.46	88.141	0.116304	0.0229558	0.0549543	0	0.735312	0.00110777	0.0597677	0.00237118
1665	2090.08	82.063	0.121153	0.0218851	0.0550354	0	0.730175	0.0017777	0.0567207	0.00134048
1666	2108.34	46.061	0.10179	0.0807327	0.0510314	0	0.653309	0.002818	0.101072	0.00211997
1667	2104.99	47.207	0.100378	0.074613	0.0580203	0	0.686729	0.00409638	0.0698114	0.00178214
1668	2108.34	53.455	0.175162	0.000747036	0.0492185	0	0.715485	0.00102062	0.0556356	0
1669	2108.34	59.425	0.14108	0.0183596	0.0558176	0	0.727497	0.00200649	0.047545	0.000232129
1670	2104.99	62.032	0.130621	0.0236625	0.0560553	0	0.737127	0.00180027	0.0423639	0.000306508
1671	2108.34	62.032	0.134705	0.021479	0.0557491	0	0.733409	0.00168525	0.0446666	0.000266869
1672	2108.34	65.257	0.135824	0.0177121	0.0555051	0	0.731237	0.00156284	0.0489442	0.000294138
1673	2104.99	65.257	0.134442	0.0180033	0.0557013	0	0.736008	0.00160361	0.0452923	0.000336451
1674	2104.99	71.605	0.150035	0.00690405	0.0551788	0	0.720271	0.00173652	0.0545056	0.000915833
1675	2108.34	71.605	0.152383	0.00653852	0.0551308	0	0.718811	0.00178609	0.0534015	0.00120795
1676	2119.43	65.257	0.140184	0.0131816	0.0557855	0	0.731351	0.0013552	0.0506589	0.000746583
1677	2119.43	62.032	0.145223	0.0204122	0.0541832	0	0.714524	0.00154639	0.0555294	0.000301832
1678	2119.43	59.425	0.18364	0.000936617	0.0544527	0	0.698291	0.00164804	0.0535809	0.00032162
1679	2119.43	53.455	0.147694	0.0256804	0.0536097	0	0.715791	0.00220277	0.0505508	0
1680	2119.43	46.458	0.107712	0.0722773	0.0487071	0	0.643031	0.00270835	0.118374	0.00192104
1681	2125.06	46.66	0.108071	0.0764888	0.0477417	0	0.631738	0.00299272	0.125337	0.00194718
1682	2125.06	53.455	0.135818	0.0572444	0.0541832	0	0.70498	0.00217232	0.0381947	0.00114855
1683	2125.06	59.425	0.187876	0.00345121	0.0540479	0	0.696998	0.00106611	0.0495446	0.00156067
1684	2125.06	62.032	0.145865	0.0219793	0.0547368	0	0.712746	0.00115372	0.0572879	0.000908123
1685	1953.14	71.605	0.0608805	0.0768525	0.0580523	0	0.778574	0.00462282	0.0129322	0.00112702
1686	1953.14	73.522	0.0606799	0.0786892	0.0575155	0	0.77698	0.00447723	0.0133935	0.00123222
1687	1959.94	73.522	0.0618703	0.0790723	0.0568173	0	0.773182	0.00417448	0.0163967	0.00136299
1688	1959.94	71.605	0.0610719	0.079063	0.0570581	0	0.77318	0.00438322	0.0167951	0.00135818
1689	1959.94	77.793	0.063256	0.0735864	0.0592267	0	0.772006	0.0044875	0.0178022	0.00155321
1690	1953.14	77.793	0.0623704	0.0750977	0.0597179	0	0.773175	0.00489233	0.0152017	0.001444
1691	1959.94	82.063	0.0695187	0.0747119	0.0580362	0	0.757847	0.00531168	0.0188204	0.00157739
1692	1953.14	82.063	0.0684627	0.0772084	0.0583777	0	0.758003	0.0056454	0.0168223	0.00154961
1693	1959.94	88.141	0.0751331	0.0661755	0.0571055	0	0.756139	0.00528389	0.0259095	0.00171932
1694	1953.14	88.141	0.073924	0.0667366	0.0584047	0	0.758925	0.00509288	0.0245244	0.00177258
1695	1962.09	88.141	0.075409	0.0655311	0.0570678	0	0.756191	0.00518778	0.0262454	0.00172213
1696	1962.09	94.094	0.0802787	0.0607583	0.0564003	0	0.752382	0.00394291	0.0306393	0.00196258
1697	1959.94	94.094	0.0802847	0.0611778	0.0564772	0	0.752062	0.00400087	0.0305224	0.00196226
1698	1962.09	104.136	0.08715	0.0630903	0.0540796	0	0.737748	0.00231607	0.0387037	0.00261511
1699	1959.94	104.136	0.091297	0.0543954	0.0546334	0	0.740888	0.00235193	0.0403093	0.00248432
1700	1959.94	99.077	0.0860522	0.0559147	0.0554966	0	0.749791	0.00298792	0.0343482	0.00213097
1701	1962.09	99.077	0.0855366	0.0561626	0.05546	0	0.750201	0.00292035	0.0341112	0.00213551
1702	1964.68	99.077	0.0773316	0.0705196	0.0503012	0	0.755209	0.00271616	0.0334328	0.00230912
1703	1964.68	94.094	0.0796738	0.0621576	0.0561823	0	0.75172	0.00384929	0.0304731	0.00198539
1704	1953.14	94.094	0.080194	0.0640121	0.0568208	0	0.749413	0.00428618	0.0301403	0.00204115
1705	1953.14	99.077	0.0861324	0.0597885	0.0556165	0	0.74592	0.00315307	0.0343961	0.00225518
1706	1953.14	104.136	0.0941448	0.0540736	0.054757	0	0.737089	0.00245536	0.0421341	0.00259957
1707	1951.36	104.136	0.0946089	0.0560505	0.0547113	0	0.73431	0.00247995	0.0425871	0.00268106
1708	1951.36	99.077	0.0863363	0.061375	0.0556628	0	0.744134	0.0031893	0.0344494	0.00232453
1709	1949.55	99.077	0.0868468	0.063435	0.0557718	0	0.741182	0.00326473	0.0345993	0.00242008
1710	1949.55	104.136	0.0957752	0.0578448	0.0547282	0	0.730692	0.00249159	0.0433259	0.00280503
1711	1946.9	99.077	0.0878492	0.0730454	0.0556726	0	0.731501	0.00336875	0.0311119	0.0026828
1712	1946.9	104.136	0.0983998	0.0616983	0.0545934	0	0.722645	0.00250841	0.0452542	0.0031117
1713	1951.36	71.605	0.060799	0.0759034	0.0584717	0	0.78044	0.00469828	0.0116979	0.00105618
1714	1951.36	65.257	0.0576159	0.0772497	0.0591232	0	0.784892	0.00525998	0.00862039	0.000874519
1715	1953.14	65.257	0.0575137	0.0794961	0.0589224	0	0.781439	0.00526809	0.00990307	0.000977747
1716	1949.55	71.605	0.0597263	0.0731039	0.0617546	0	0.780968	0.00575674	0.00983162	0.00102003
1717	1949.55	65.257	0.057688	0.0747198	0.0595392	0	0.788271	0.00532581	0.00728608	0.000763196
1718	1946.9	71.605	0.0596467	0.0707433	0.0621739	0	0.78496	0.00606963	0.00778244	0.000875875
1719	1946.9	65.257	0.0620511	0.0643281	0.0598863	0	0.791791	0.00806292	0.00533001	0.000420507
1720	1944.64	65.257	0.0564676	0.0626556	0.0592994	0	0.804126	0.00753975	0.00453584	0.000463278
1721	1944.64	71.605	0.0645099	0.0638699	0.0603318	0	0.787221	0.00796498	0.00602818	0.000476671
1722	1942.11	65.257	0.0607487	0.0636206	0.0637889	0	0.793139	0.00676553	0.000924885	0
1723	1942.11	71.605	0.060474	0.0625695	0.0594131	0	0.796897	0.00848374	0.00333889	0.000354087
1724	1939.71	71.605	0.0610117	0.0543821	0.0618187	0	0.80414	0.00932396	0	0
1725	1939.71	65.257	0.0610222	0.0421351	0.062011	0	0.818232	0.00832938	0.000221082	3.6854e-06
1726	1951.36	73.522	0.0603804	0.0785502	0.0578224	0	0.778022	0.00458655	0.0124637	0.00120174
1727	1949.55	73.522	0.0592796	0.0748896	0.0561396	0	0.782581	0.00660534	0.0137046	0.00116559
1728	1946.9	73.522	0.0581381	0.0770121	0.0614638	0	0.779498	0.00596132	0.00883636	0.00111512
1729	1944.64	73.522	0.0588942	0.0752054	0.0600369	0	0.784059	0.0068451	0.00678697	0.000804163
1730	1942.11	73.522	0.0575237	0.075715	0.0579056	0	0.786044	0.00864707	0.00442836	0.000554247
1731	1939.71	73.522	0.0521933	0.0754903	0.0608106	0	0.790406	0.0106293	0.000355	0.000406219
1732	1951.36	77.793	0.0621919	0.0752336	0.0598688	0	0.77383	0.0050437	0.0143596	0.00141092
1733	1949.55	77.793	0.0619167	0.0760633	0.0600512	0	0.77396	0.00519372	0.0133502	0.00137414
1734	1946.9	77.793	0.0614181	0.07711	0.0603291	0	0.774506	0.00554175	0.0115653	0.00129957
1735	1944.64	77.793	0.0608	0.0785071	0.060929	0	0.774831	0.00597578	0.00958988	0.00124851
1736	1942.11	77.793	0.060957	0.0808403	0.0571797	0	0.775269	0.00830819	0.00696211	0.000836692
1737	1939.71	77.793	0.0557306	0.0879118	0.0604867	0	0.772182	0.0106563	0.00133898	0.000816959
1738	1951.36	82.063	0.0646187	0.074988	0.0591255	0	0.770125	0.0044571	0.0167567	0.00161601
1739	1949.55	82.063	0.0642988	0.0762421	0.0592657	0	0.769551	0.00463577	0.0159954	0.00162416
1740	1946.9	82.063	0.0638984	0.0787354	0.0596188	0	0.768298	0.00501403	0.0144629	0.00160238
1741	1944.64	82.063	0.0632597	0.0824764	0.0601978	0	0.765844	0.00544606	0.012684	0.00161342
1742	1942.11	82.063	0.0634982	0.0899727	0.0555205	0	0.761454	0.00786752	0.0102298	0.00128451
1743	1939.71	82.063	0.0577257	0.11157	0.0587766	0	0.743852	0.0109188	0.00333317	0.00173643
1744	1951.36	88.141	0.0738351	0.0738029	0.057896	0	0.752313	0.00497163	0.0207388	0.0018191
1745	1951.36	94.094	0.0801469	0.0653738	0.0568876	0	0.74821	0.00436693	0.0300192	0.00208688
1746	1949.55	88.141	0.0734258	0.0715085	0.0587001	0	0.756033	0.00479917	0.0217134	0.00184499
1747	1949.55	94.094	0.0802122	0.0670727	0.056637	0	0.748706	0.00403698	0.0287283	0.00218202
1748	1946.9	88.141	0.0732552	0.0791072	0.0579647	0	0.750088	0.00518015	0.0188348	0.00192493
1749	1946.9	94.094	0.0805057	0.0763145	0.0570256	0	0.740252	0.00422405	0.0250457	0.00235704
1750	1944.64	88.141	0.0701169	0.0814208	0.0588441	0	0.756448	0.00439179	0.0179606	0.00214458
1751	1942.11	88.141	0.0716863	0.095469	0.0547411	0	0.740962	0.00700999	0.0174387	0.00202783
1752	1939.71	88.141	0.0684894	0.143909	0.0586091	0	0.691591	0.0110725	0.0100006	0.00378225
1753	1944.64	94.094	0.0810696	0.0830914	0.0572235	0	0.73266	0.00447974	0.02505	0.00268679
1754	1942.11	94.094	0.0824773	0.0992707	0.0527319	0	0.718869	0.00566718	0.0275423	0.00291455
1755	1944.64	99.077	0.0896416	0.0759456	0.0566486	5.02218e-05	0.721768	0.00366737	0.0356954	0.00305185
1756	1942.11	99.077	0.0950765	0.0991764	0.050981	0	0.697512	0.00439439	0.0396316	0.00364435
1757	1863.28	82.063	0.0827528	0.0502144	0.0555579	0	0.769796	0.00462648	0.0236586	0.000879161
1758	1868.14	82.063	0.0809001	0.0518749	0.0555869	0	0.770682	0.00481476	0.0225786	0.000890585
1759	1868.14	77.793	0.0785234	0.0540666	0.0560692	0	0.773036	0.00524165	0.0199273	0.000800175
1760	1863.28	77.793	0.0802111	0.0523896	0.0560722	0	0.772576	0.00504639	0.0207054	0.000797915
1761	1857.2	77.793	0.0825007	0.0503235	0.056059	0	0.771632	0.00480296	0.0218133	0.000802295
1762	1857.2	82.063	0.0849486	0.0465519	0.0568547	0	0.766977	0.00384388	0.0259154	0.000906191
1763	1851.12	82.063	0.0792075	0.0583102	0.0521887	0	0.774235	0.00296992	0.0249138	0.00111641
1764	1851.12	77.793	0.0831138	0.0527605	0.0557344	0	0.767972	0.00454834	0.022885	0.000829722
1765	1857.2	73.522	0.0793446	0.0571436	0.0564205	0	0.770749	0.00461522	0.0169212	0.000777666
1766	1851.12	73.522	0.0810629	0.0537586	0.0561139	0	0.771209	0.00496416	0.0205994	0.000745958
1767	1857.2	71.605	0.0799575	0.0548143	0.0567789	0	0.773083	0.00479817	0.0161731	0.000717543
1768	1851.12	71.605	0.0818703	0.0518654	0.056465	0	0.773483	0.0051514	0.018837	0.000772229
1769	1857.2	65.257	0.0718618	0.0662267	0.0563277	0	0.780384	0.0033459	0.0146075	0.000827765
1770	1851.12	65.257	0.0733865	0.0607712	0.0544341	0	0.782598	0.00460652	0.0181015	0.000815788
1771	1851.12	62.032	0.0724599	0.0626186	0.0551215	0	0.781771	0.00492258	0.0171813	0.000797661
1772	1851.12	59.425	0.0724234	0.063702	0.0557385	0	0.780706	0.00516499	0.0164867	0.000796406
1773	1857.2	59.425	0.070704	0.064981	0.0557495	0	0.781655	0.00540613	0.0157286	0.000811612
1774	1857.2	62.032	0.070403	0.0645695	0.0551262	0	0.78245	0.00516873	0.0163274	0.000816712
1775	1822.04	47.207	0.0433615	0.18567	0.0538511	0	0.6828	0.00493692	0.0232945	0.00164062
1776	1822.04	53.455	0.0794475	0.0693661	0.0595574	0	0.754634	0.00511249	0.021719	0.000859676
1777	1813.54	53.455	0.085504	0.0627139	0.0590866	2.37431e-05	0.751152	0.00474987	0.026255	0.000782408
1778	1813.54	47.207	0.035975	0.226285	0.0521616	0	0.649166	0.00442811	0.0225958	0.00153246
1779	1813.54	59.425	0.0940456	0.0486211	0.0576646	2.47569e-05	0.757293	0.00380935	0.0263378	0.000649224
1780	1822.04	59.425	0.0871765	0.056104	0.0581291	0	0.760358	0.00422515	0.0220698	0.000713197
1781	1813.54	62.032	0.0969487	0.0428301	0.0575377	0	0.758726	0.00350755	0.0291259	0.000663249
1782	1822.04	62.032	0.0860375	0.0522225	0.0542069	0	0.773349	0.00341512	0.0250303	0.000769212
1783	1813.54	65.257	0.099418	0.0387674	0.056199	0	0.761692	0.00317727	0.0303538	0.000663548
1784	1822.04	65.257	0.0934197	0.0434776	0.0573827	0	0.762955	0.00365963	0.0271162	0.000685916
1785	1801.58	53.455	0.103493	0.045254	0.0585425	2.2958e-05	0.746768	0.00371479	0.0325984	0.000643689
1786	1801.58	47.207	0.0781251	0.114938	0.0579301	0	0.697207	0.00563669	0.0396731	0.00173974
1787	1801.58	59.425	0.10779	0.0337874	0.0567236	0	0.755919	0.0030611	0.0337235	0.000557362
1788	1801.58	62.032	0.106452	0.0350627	0.0560487	0	0.755069	0.00283472	0.0346652	0.00060315
1789	1801.58	65.257	0.106283	0.0336436	0.0566352	0	0.753601	0.00258726	0.0370979	0.000735013
1790	1857.2	104.136	0.109441	0.0194562	0.055219	0	0.730301	0.00129358	0.0721221	0.0018202
1791	1857.2	108.342	0.114669	0.018697	0.0524422	8.67469e-05	0.70997	0.00105781	0.0849604	0.00200051
1792	1863.15	108.342	0.112993	0.0213603	0.0540683	5.26274e-05	0.719069	0.000790085	0.0757454	0.00179837
1793	1863.15	104.136	0.100267	0.0247282	0.0546593	0	0.750912	0.000840838	0.0599523	0.0018329
1794	1897.73	133.84	0.203916	0.0102774	0.0245839	7.65233e-08	0.432782	0.00209921	0.317347	0.00242968
1795	1897.73	138.263	0.240727	0.0637785	0.00451161	0	0.188672	0.0106992	0.490722	0
1796	1902.9	138.263	0.217669	0.0265817	0.00877607	0	0.312033	0.00877975	0.423998	0.00200716
1797	1902.9	133.84	0.168514	0.00219755	0.0312575	5.10695e-07	0.511937	0.00100265	0.270483	0.00478316
1798	1912.27	147.911	0.141137	0.280979	0.00388538	0	0.0427387	0.0145381	0.505982	0
1799	1916.97	147.911	0.107563	0.00467804	0	0	0.00876495	0.0286231	0.7907	0.0078851
1800	1912.27	143.214	0.214753	0.0155448	0.00114431	0	0.132381	0.0206595	0.61014	0.00465166
1801	1916.97	153.032	0.0515489	0.280729	0.0187492	0	0.365352	0.0146374	0.264909	0
1802	1912.89	153.032	0	0.123314	0.0333151	0	0.621566	0.0104913	0.201915	0
1803	1905.72	147.911	0.0829792	0.264987	0.0166379	0	0.21644	0.0202043	0.39875	0
1804	1907.32	138.263	0.185139	0	0.0238726	7.02817e-07	0.367343	0.00402672	0.406719	0.00462666
1805	1902.9	143.214	0.199492	0.159654	0	0.00041143	0	0.0144318	0.615034	0.00102911
1806	1907.32	143.214	0.222336	0.1449	0	2.72339e-05	0.0287689	0.0181351	0.582584	0.00115663
1807	1894.19	138.263	0.223996	0.0658013	0.00181705	0	0.130785	0.0127708	0.561956	0.00255763
1808	1892.22	138.263	0.215059	0.0407001	0.00272072	0.000610935	0.0852045	0.0123804	0.633689	0.00586752
1809	1899.15	143.214	0.157532	0.223787	0.000963211	0	0.0137283	0.0131324	0.587801	0
1810	1890.71	133.84	0.218746	0.0384929	0.0169523	6.36407e-09	0.319643	0.00339209	0.393904	0.0032061
1811	1886.02	133.84	0.224881	0.0249652	0.0159659	0.000697556	0.254099	0.0040195	0.46388	0.00513862
1812	1886.27	125.128	0.159343	0.000876966	0.0453225	1.09965e-06	0.609159	0	0.173558	0.00239959
1813	1890.71	125.128	0.15254	0.00315157	0.0453549	2.60462e-06	0.632448	0	0.154597	0.00253228
1814	1890.71	121.647	0.111626	0.0254886	0.0475712	0	0.700643	0	0.104813	0.00316773
1815	1886.27	121.647	0.131215	0.00665753	0.0445197	3.85372e-07	0.67845	0	0.126987	0.00238171
1816	1894.19	128.665	0.167967	0.000146427	0.0430595	9.89703e-07	0.58299	7.76069e-05	0.19425	0.00248991
1817	1897.73	128.665	0.143026	0.00712974	0.0391907	2.35263e-06	0.625744	3.58138e-05	0.17296	0.00368974
1818	1894.19	133.84	0.223004	0.0278172	0.0232078	2.43244e-05	0.359196	0.00219917	0.356449	0.00152035
1819	1890.71	128.665	0.164801	0	0.0410617	1.08835e-05	0.574517	3.31726e-05	0.211591	0.00275925
1820	1894.19	125.128	0.131872	0.0100241	0.0423812	2.65469e-06	0.666532	0	0.137606	0.00321364
1821	1886.27	128.665	0.167457	0	0.0391363	2.39308e-05	0.545827	8.96071e-05	0.238936	0.00297137
1822	1912.27	121.647	0.104067	0.0202858	0.0480294	0	0.744157	0	0.0736647	0.002569
1823	1912.27	117.212	0.100982	0.0269848	0.0532024	0	0.744242	0.000952205	0.0596915	0.00221875
1824	1916.97	117.212	0.0980654	0.0274754	0.0534574	0	0.749355	0.00103152	0.0564345	0.00213915
1825	1916.97	121.647	0.102377	0.0215686	0.0510961	0	0.747368	3.31645e-06	0.0660303	0.00248714
1826	1912.27	112.777	0.0947421	0.0313276	0.0545199	0	0.751194	0.00169391	0.049	0.00175324
1827	1907.32	117.212	0.103879	0.0260381	0.0529613	0	0.739225	0.000873479	0.0632683	0.00228554
1828	1907.32	112.777	0.0970835	0.0306157	0.0543994	0	0.747578	0.00160928	0.0514699	0.00180549
1829	1939.71	94.094	0.0888881	0.180316	0.0450746	0.000498437	0.623072	0.00848022	0.0355281	0.00782561
1830	1939.71	99.077	0.131312	0.245942	0.0386352	0.000453784	0.481435	0.00437939	0.0689205	0.0170707
1831	1944.64	104.136	0.102621	0.0697187	0.0554616	6.00723e-05	0.704289	0.00264525	0.0480758	0.00362029
1832	1942.11	104.136	0.110936	0.0949063	0.0538554	0	0.669558	0.00179486	0.053549	0.0057075
1833	1939.71	104.136	0.234117	0.255057	0.0293851	0	0.291332	0	0.138096	0.0289032
1834	1953.14	108.342	0.102666	0.047942	0.0537583	0	0.727613	0.00184555	0.0509093	0.00284293
1835	1959.94	108.342	0.0945741	0.0574995	0.0532565	0	0.729662	0.00183127	0.04626	0.002917
1836	1951.36	108.342	0.104197	0.0519135	0.05388	6.29423e-05	0.717997	0.00204767	0.0496337	0.00283964
1837	1949.55	108.342	0.105595	0.0536962	0.0538264	6.23654e-05	0.713931	0.00206884	0.0509131	0.00299039
1838	1946.9	108.342	0.10952	0.0577906	0.053604	6.17257e-05	0.703988	0.00196071	0.0537442	0.00337373
1839	1944.64	108.342	0.115718	0.0626986	0.0536706	7.0171e-05	0.685866	0.00186859	0.0608247	0.00405756
1840	1942.11	108.342	0.137939	0.0711865	0.0505067	0	0.642354	0.00176684	0.084884	0.00627886
1841	1939.71	108.342	0.304802	0.220549	0.0156076	0.000257139	0.191445	0	0.216066	0.0310679
1842	1977.74	133.84	0.225416	0.0195009	0.00671376	0	0.253358	0.00925353	0.481744	0.00392311
1843	1977.74	128.665	0.186635	0	0.0363817	1.11459e-05	0.508554	0.000463437	0.257136	0.00465821
1844	1977.74	125.128	0.161675	0.00278381	0.0427278	1.65116e-06	0.597639	0	0.185648	0.00386903
1845	1977.74	121.647	0.149712	0.00624782	0.0423314	5.35372e-07	0.648348	0	0.142197	0.0031338
1846	1973.38	121.647	0.151765	0.00683459	0.0427946	2.02096e-06	0.65109	6.58438e-05	0.136068	0.00327231
1847	1977.74	117.212	0.115179	0.0230648	0.048933	0	0.714172	0	0.0895456	0.00332223
1848	1973.38	117.212	0.12426	0.0234328	0.0511939	9.77234e-05	0.69288	0.000680943	0.0879525	0.00295424
1849	1970.27	121.647	0.150288	0.00802273	0.0434266	3.27848e-06	0.65361	7.76548e-05	0.132999	0.00339346
1850	1970.27	117.212	0.117518	0.0253991	0.0501769	0	0.716888	2.59002e-08	0.0785725	0.00345019
1851	1967.22	121.647	0.150812	0.00868755	0.0434966	2.85305e-06	0.654116	9.19399e-05	0.131092	0.00345181
1852	1967.22	117.212	0.11775	0.0260445	0.0501779	0	0.716825	8.64017e-08	0.0776126	0.00350717
1853	1964.68	121.647	0.15146	0.00891029	0.0435308	2.83559e-06	0.65407	9.90277e-05	0.130168	0.00351312
1854	1964.68	117.212	0.118426	0.0260558	0.0501297	0	0.716431	1.07904e-07	0.0773323	0.00356745
1855	1962.09	121.647	0.152219	0.00894167	0.0435114	3.38807e-06	0.653095	0.00010145	0.130454	0.00352927
1856	1962.09	117.212	0.119107	0.0263961	0.0501237	0	0.715324	9.52885e-08	0.0773682	0.00360304
1857	1962.09	108.342	0.101106	0.0420319	0.0545902	0	0.732404	0.00176377	0.050963	0.00249608
1858	1962.09	112.777	0.113192	0.0310668	0.0533002	0	0.718652	0.00115328	0.0660719	0.0027546
1859	1959.94	112.777	0.110191	0.0383573	0.0531745	0	0.716168	0.00117158	0.063621	0.0029595
1860	1959.94	117.212	0.123374	0.0291845	0.0495606	8.84873e-05	0.692567	0.000751465	0.0862094	0.00339582
1861	1959.94	121.647	0.152346	0.011012	0.0434123	2.79051e-06	0.650857	0.000105762	0.130399	0.00365565
1862	1946.9	121.647	0.177184	0.0170162	0.0414032	4.91774e-06	0.598525	2.47179e-05	0.154267	0.00557741
1863	1944.64	121.647	0.190517	0.0193779	0.0403662	1.35794e-06	0.561245	1.42536e-05	0.176716	0.00689765
1864	1944.64	125.128	0.218127	0.0103565	0.0354986	6.33003e-06	0.500261	0.000260327	0.222733	0.00690839
1865	1946.9	125.128	0.195897	0.00740189	0.0372117	4.75724e-06	0.550954	9.26034e-05	0.196426	0.00576046
1866	1942.11	121.647	0.257294	0.022668	0.0324908	2.93037e-05	0.423653	0.000401557	0.247801	0.0109623
1867	1942.11	125.128	0.299432	0.00948122	0.0257304	6.33227e-05	0.336961	0.00127134	0.311761	0.0101624
1868	1949.55	125.128	0.180378	0.00907066	0.0390724	3.39945e-07	0.584852	5.87596e-06	0.174562	0.00513944
1869	1951.36	125.128	0.165665	0.0199194	0.0383991	1.80285e-08	0.596767	0	0.164633	0.00568398
1870	1951.36	121.647	0.160757	0.0138016	0.0423483	8.02104e-07	0.637856	0.000124044	0.132871	0.0044975
1871	1949.55	121.647	0.166421	0.0134925	0.0420052	1.02076e-06	0.627464	9.68134e-05	0.138554	0.00474248
1872	1946.9	128.665	0.231157	0.00113185	0.032172	1.74873e-05	0.455674	0.000820161	0.266243	0.0069334
1873	1949.55	128.665	0.193377	0.0179675	0.0321386	5.59699e-06	0.50138	0.000585596	0.238221	0.00801334
1874	1942.11	128.665	0.329557	0.000239362	0.0148459	0.000153828	0.210062	0.0056024	0.423457	0.0126708
1875	1944.64	128.665	0.265018	0.0006023	0.028107	2.40326e-05	0.387773	0.0011611	0.305111	0.00769332
1876	1944.64	133.84	0.327101	0.0141013	0.00140239	0.000565521	0.104663	0.0107673	0.532558	0.00721193
1877	1946.9	133.84	0.259841	0.0204256	0.00828194	0	0.216027	0.0110476	0.465314	0.0140508
1878	1942.11	133.84	0.34877	0.0213078	0	0	0.0306964	0.011092	0.578857	0.00551575
1879	1953.14	112.777	0.110702	0.0473234	0.0521353	0	0.709232	0.00120335	0.0636498	0.00333532
1880	1951.36	112.777	0.116348	0.0412163	0.0521976	0	0.707456	0.00120321	0.0662524	0.00339691
1881	1939.71	121.647	0.307116	0.0240571	0.00246912	0	0.24903	0.00180321	0.367897	0.0189906
1882	1939.71	125.128	0.346882	0	0	0	0.194415	0.0116602	0.416278	0.0128424
1883	1939.71	128.665	0.303691	0	0	0	0.223678	0.0133398	0.431975	0.0106143
1884	1939.71	133.84	0.154713	0.0382477	0.0189091	0	0.407808	0.0249647	0.332981	0.00610837
1885	1942.11	138.263	0.245073	0.0616888	0	0	0.102977	0.0216697	0.551302	0.00535155
1886	1944.64	138.263	0.253042	0	0	0	0.0394117	0.0221041	0.672073	0.0111701
1887	1939.71	138.263	0.128223	0.0882396	0.0230326	0	0.383054	0.0240328	0.336239	0.00269396
1888	1939.71	143.214	0.0424983	0.0731776	0.0361047	0	0.56615	0.0235471	0.240637	0.00269842
1889	1942.11	143.214	0.0457236	0	0.0212943	0	0.483241	0.0310418	0.39425	0.0107034
1890	1902.9	47.207	0.0122279	0.32587	0.0501381	0	0.58457	0.00715328	0.0147396	0.00193411
1891	1897.73	47.207	0.024329	0.253749	0.0561167	0	0.631931	0.00872505	0.0131985	0.00281708
1892	1897.73	53.455	0.0579846	0.0896859	0.0568353	0	0.762155	0.00852807	0.0166701	0.000881216
1893	1902.9	53.455	0.0570031	0.0914093	0.0567812	0	0.760238	0.0086603	0.0171856	0.000937407
1894	1894.19	47.207	0.0346141	0.19131	0.0576084	0	0.685913	0.00781328	0.0153921	0.00188433
1895	1894.19	53.455	0.0579562	0.0890527	0.0582001	0	0.763979	0.00768739	0.0175924	0.00122264
1896	1890.71	47.207	0.0502291	0.13029	0.0606137	0	0.723323	0.00849058	0.0199207	0.00183087
1897	1890.71	53.455	0.0603038	0.0857581	0.0579926	0	0.76609	0.00755594	0.0169348	0.00116848
1898	1902.9	59.425	0.0588079	0.0846761	0.0557392	0	0.769625	0.00692269	0.0175306	0.00117716
1899	1897.73	59.425	0.0595485	0.082984	0.0557261	0	0.771341	0.00683615	0.0170409	0.00112574
1900	1894.19	59.425	0.0603709	0.0809368	0.0557301	0	0.773329	0.00676416	0.0164981	0.00107831
1901	1890.71	59.425	0.0620022	0.0822193	0.0576325	0	0.772411	0.004836	0.0135066	0.00101966
1902	1877.4	71.605	0.0729094	0.0635434	0.0568185	0	0.772045	0.0055168	0.0139878	0.000767104
1903	1877.4	65.257	0.0664659	0.0715993	0.0566103	0	0.780723	0.00382652	0.0132908	0.000875754
1904	1886.27	65.257	0.0645341	0.0742788	0.0565874	0	0.779567	0.00398512	0.0133714	0.000922233
1905	1886.27	71.605	0.0669657	0.067802	0.056002	0	0.78311	0.00343787	0.0147489	0.000895341
1906	1877.4	73.522	0.0734805	0.0624913	0.056612	0	0.772042	0.00532038	0.0146413	0.000793192
1907	1886.27	73.522	0.0676535	0.0662494	0.0557626	0	0.783872	0.00326724	0.0152076	0.000904344
1908	1886.27	77.793	0.0694242	0.0631843	0.0552341	0	0.784071	0.00306013	0.0170452	0.000945125
1909	1890.71	73.522	0.0668103	0.0671627	0.0558025	0	0.783606	0.00332681	0.0151955	0.000920679
1910	1890.71	77.793	0.0685333	0.0640798	0.0552388	0	0.784018	0.00311606	0.016923	0.000959917
1911	1886.27	82.063	0.0757675	0.0563412	0.0556242	0	0.772621	0.00536719	0.0202591	0.000904019
1912	1890.71	82.063	0.070487	0.0613486	0.0546777	0	0.783793	0.00279433	0.0186345	0.0010169
1913	1877.4	47.207	0.0912719	0.0432837	0.0627995	0	0.761772	0.00824631	0.0263989	0.00120762
1914	1873.2	47.207	0.0910108	0.039759	0.0607838	0	0.767218	0.00760427	0.0281425	0.00103217
1915	1873.2	53.455	0.068755	0.0746835	0.0573333	0	0.771655	0.00676409	0.0158105	0.000994725
1916	1877.4	53.455	0.0669913	0.0770347	0.0575321	0	0.77083	0.00693996	0.0156313	0.0010216
1917	1868.14	47.207	0.0940912	0.0360251	0.0605886	0	0.768663	0.00735925	0.0282101	0.000979092
1918	1868.14	53.455	0.072299	0.0732314	0.0567	0	0.771148	0.0060733	0.013553	0.000676722
1919	1873.2	59.425	0.0663341	0.0696403	0.0558047	0	0.781537	0.00601496	0.0148228	0.000875724
1920	1877.4	59.425	0.0651933	0.0713218	0.0558734	0	0.780769	0.00615452	0.0147924	0.000896424
1921	1868.14	59.425	0.0675985	0.0680864	0.0557688	0	0.781948	0.00582151	0.0149602	0.000855076
1922	1868.14	62.032	0.0673128	0.0675202	0.0552187	0	0.782906	0.00558837	0.0154582	0.000846413
1923	1873.2	62.032	0.0660903	0.0688925	0.0552514	0	0.782683	0.00576235	0.0152674	0.00086403
1924	1873.2	65.257	0.0674276	0.0704712	0.0565393	0	0.781029	0.0037374	0.0133782	0.000860707
1925	1868.14	65.257	0.0686324	0.0692774	0.0564891	0	0.781015	0.00362028	0.013618	0.000847941
1926	1877.4	62.032	0.0651349	0.0700591	0.0552505	0	0.782334	0.00591813	0.0152242	0.000877636
1927	1873.2	71.605	0.0740384	0.0620842	0.0568134	0	0.772421	0.00538864	0.01426	0.000751331
1928	1868.14	71.605	0.0756775	0.0599799	0.0567903	0	0.772828	0.00521829	0.0147387	0.000733282
1929	1886.27	88.141	0.0786082	0.051713	0.0570429	0	0.770252	0.00396175	0.0242339	0.00111095
1930	1890.71	88.141	0.0774116	0.0526572	0.0570353	0	0.770799	0.00402774	0.0237076	0.00112092
1931	1886.27	94.094	0.0831353	0.0459006	0.0566696	0	0.766981	0.00346057	0.0293314	0.00121873
1932	1890.71	94.094	0.081785	0.0470319	0.0566312	0	0.767803	0.00353862	0.0284504	0.00122505
1933	1877.4	77.793	0.0757602	0.0568472	0.0560834	0	0.773553	0.00555261	0.0188424	0.00081823
1934	1877.4	82.063	0.0780332	0.0543684	0.0556043	0	0.771882	0.00511889	0.0211596	0.000895801
1935	1897.73	62.032	0.0616022	0.0815747	0.0570278	0	0.773403	0.00454913	0.0140441	0.00104717
1936	1902.9	62.032	0.061089	0.0830033	0.056998	0	0.77189	0.00462264	0.0144454	0.00108717
1937	1894.19	62.032	0.0622074	0.0802043	0.0570786	0	0.774619	0.0045015	0.0136866	0.00100994
1938	1890.71	62.032	0.062876	0.0786919	0.0571554	0	0.775855	0.00444741	0.0133633	0.000971798
1939	1902.9	65.257	0.0619351	0.0789383	0.0563965	0	0.775974	0.00418716	0.0144829	0.00104286
1940	1897.73	65.257	0.0624723	0.0778181	0.0564758	0	0.777039	0.00414505	0.014075	0.00101332
1941	1894.19	65.257	0.0629865	0.0768134	0.0565135	0	0.777826	0.00411636	0.0138556	0.000986413
1942	1890.71	65.257	0.0636102	0.0757181	0.0565631	0	0.77864	0.00406272	0.0136003	0.000955559
1943	1897.73	71.605	0.0648169	0.0708274	0.0559255	0	0.78158	0.00356226	0.0150392	0.000962531
1944	1902.9	71.605	0.0641746	0.0720081	0.0558029	0	0.780684	0.00359823	0.0153572	0.000994155
1945	1894.19	71.605	0.0653651	0.0699771	0.0559391	0	0.78214	0.00352919	0.014879	0.000944803
1946	1890.71	71.605	0.0659915	0.0690915	0.055962	0	0.782611	0.00349103	0.0147907	0.000923226
1947	1886.27	62.032	0.0638985	0.0767672	0.057175	0	0.777327	0.00436387	0.0130245	0.000924179
1948	1877.4	88.141	0.0813068	0.0493076	0.0570329	0	0.769079	0.00376763	0.0256891	0.00109757
1949	1907.32	65.257	0.0617358	0.0796587	0.0564251	0	0.774978	0.00421268	0.0148275	0.00106158
1950	1907.32	71.605	0.0638829	0.0728764	0.0557687	0	0.779573	0.0036289	0.0158005	0.00101866
1951	1907.32	62.032	0.0609785	0.0833153	0.057009	0	0.77134	0.00466138	0.0147542	0.0010936
1952	1907.32	59.425	0.0587526	0.0847421	0.055807	0	0.769318	0.0069796	0.0176608	0.00119357
1953	1907.32	53.455	0.0582755	0.0904262	0.0568446	0	0.760086	0.00859242	0.0169068	0.000947835
1954	1907.32	47.207	0.0162213	0.276059	0.0512467	0	0.625486	0.00684765	0.0149849	0.00195268
1955	1916.97	47.207	0.157738	0.00156685	0.0605967	0	0.741699	0.00792963	0.0261366	0.00093387
1956	1912.27	47.207	0.0680158	0.0757431	0.0621025	0	0.758373	0.00707372	0.0224344	0.00135958
1957	1912.27	53.455	0.0606011	0.0840526	0.0570902	0	0.763754	0.00880219	0.0163183	0.00100017
1958	1916.97	53.455	0.0628362	0.0897438	0.0581762	0	0.759871	0.00713384	0.0139494	0.000857642
1959	1916.97	59.425	0.0596271	0.0841485	0.0559203	0	0.768459	0.00696391	0.0182667	0.00118444
1960	1912.27	59.425	0.0598798	0.0878129	0.0577556	0	0.766491	0.00508893	0.0150413	0.00114637
1961	1912.27	62.032	0.0613028	0.0829548	0.0570082	0	0.771043	0.00462504	0.015118	0.00109112
1962	1916.97	62.032	0.0617834	0.0829703	0.0569816	0	0.769566	0.00464522	0.0160968	0.00109697
1963	1912.27	65.257	0.0618813	0.0802293	0.0563872	0	0.773602	0.00422274	0.0154494	0.00108008
1964	1916.97	65.257	0.0621474	0.0811239	0.056221	0	0.771488	0.00419663	0.01655	0.0011124
1965	1912.27	71.605	0.0637271	0.0740108	0.0555964	0	0.777925	0.00360666	0.0165287	0.00105377
1966	1916.97	71.605	0.0638385	0.0753085	0.0553477	0	0.775395	0.00358173	0.0177773	0.00110359
1967	1912.27	73.522	0.065021	0.0705179	0.0554657	0	0.780497	0.00345192	0.0165718	0.00102002
1968	1916.97	73.522	0.0652536	0.0710902	0.0552871	0	0.778791	0.00338609	0.0175603	0.00104681
1969	1907.32	73.522	0.0650197	0.069925	0.0555787	0	0.781703	0.00345216	0.015906	0.000991212
1970	1902.9	73.522	0.0652389	0.069336	0.0556886	0	0.782405	0.00344287	0.0155426	0.000975826
1971	1897.73	73.522	0.0657711	0.0684928	0.0557301	0	0.783046	0.00339316	0.0153061	0.000952666
1972	1894.19	73.522	0.0662331	0.0678661	0.0557717	0	0.783372	0.00336691	0.0152157	0.000937018
1973	1886.27	59.425	0.0626869	0.0759562	0.0558965	0	0.777569	0.00649326	0.015307	0.000970261
1974	1868.14	73.522	0.0759562	0.0598727	0.0565585	0	0.77202	0.005032	0.0154355	0.000772789
1975	1873.2	73.522	0.0745522	0.0613891	0.0565813	0	0.772043	0.0051927	0.014924	0.000781815
1976	1877.4	94.094	0.0847626	0.0441417	0.0576843	0	0.766232	0.00286545	0.0322319	0.00146991
1977	1886.27	53.455	0.062536	0.0828299	0.0578859	0	0.768117	0.00733759	0.0161117	0.00110583
1978	1877.4	99.077	0.0893816	0.0396133	0.0568644	0	0.760232	0.00245887	0.0390378	0.00163755
1979	1886.27	99.077	0.0860397	0.0425447	0.0569792	0	0.763233	0.00263837	0.0358598	0.00164017
1980	1873.2	77.793	0.076953	0.0556466	0.0560631	0	0.773372	0.00542279	0.0192602	0.000810758
1981	1877.4	104.136	0.0955037	0.0349972	0.0555207	0	0.749622	0.00189319	0.0464681	0.00163899
1982	1886.27	104.136	0.0933965	0.0349692	0.0558449	0	0.754815	0.00212375	0.0428246	0.00153459
1983	1873.2	82.063	0.0779917	0.054708	0.0573091	0	0.770609	0.0041712	0.0217934	0.00102149
1984	1886.27	47.207	0.0747143	0.075005	0.0617589	0	0.750332	0.0091149	0.0222237	0.00153056
1985	1897.73	77.793	0.0673728	0.0653187	0.0551815	0	0.783786	0.00317386	0.0169348	0.000980084
1986	1902.9	77.793	0.0684992	0.0669663	0.0546016	0	0.779913	0.00367074	0.0177712	0.00100594
1987	1894.19	77.793	0.0678916	0.0647147	0.0552352	0	0.783959	0.0031419	0.0168911	0.000969028
1988	1897.73	82.063	0.0689483	0.0608871	0.0522785	0	0.785309	0.00413029	0.0199706	0.00107493
1989	1894.19	82.063	0.0698227	0.0618323	0.05469	0	0.78401	0.00282231	0.0185062	0.0010185
1990	1902.9	82.063	0.0682307	0.0613713	0.0522284	0	0.785381	0.00417683	0.0200633	0.00108517
1991	1907.32	77.793	0.0681876	0.0675234	0.0545732	0	0.779267	0.00368277	0.0180861	0.0010204
1992	1907.32	82.063	0.0699183	0.0641146	0.0540618	0	0.780342	0.00332288	0.0194244	0.00105126
1993	1916.97	77.793	0.0680624	0.0681639	0.0541262	0	0.777652	0.00357983	0.0195777	0.0010632
1994	1912.27	77.793	0.0680506	0.0679361	0.0543824	0	0.778564	0.00365061	0.0186682	0.00104039
1995	1912.27	82.063	0.0696858	0.0642254	0.0539186	0	0.780114	0.00329532	0.0198606	0.00105832
1996	1916.97	82.063	0.0696362	0.0640508	0.0537793	0	0.77981	0.00321601	0.0205288	0.00105972
1997	1916.97	88.141	0.0701416	0.0556875	0.051405	0	0.786604	0.00362072	0.0235454	0.00113096
1998	1912.27	88.141	0.0705407	0.0561993	0.0516295	0	0.785874	0.00366331	0.0231363	0.00114212
1999	1907.32	88.141	0.0710252	0.0562637	0.0517943	0	0.785428	0.00366759	0.0229258	0.00114364
2000	1902.9	88.141	0.0716409	0.0560382	0.0518871	0	0.785024	0.00364245	0.0229154	0.00114256
2001	1897.73	88.141	0.0759079	0.0537912	0.0570444	0	0.771383	0.00411952	0.023182	0.0011294
2002	1894.19	88.141	0.076629	0.0532878	0.057028	0	0.771124	0.00407448	0.023396	0.00112716
2003	1877.4	108.342	0.0957834	0.0391235	0.0540847	0	0.742171	0.00115816	0.0545152	0.00223904
2004	1886.27	108.342	0.0992148	0.0304923	0.0549278	0	0.745559	0.00165798	0.0519885	0.00173481
2005	1873.2	88.141	0.0782511	0.0491687	0.0521742	0	0.783693	0.00295987	0.0258776	0.00108345
2006	1868.14	88.141	0.0858833	0.0433078	0.0565786	0	0.766437	0.00364069	0.0287247	0.000984276
2007	1863.28	88.141	0.083067	0.0472631	0.0520548	0	0.778405	0.00285373	0.0282848	0.00110055
2008	1857.2	88.141	0.0831989	0.0551793	0.0548968	0	0.759491	0.00333914	0.0293682	0.00119759
2009	1912.27	94.094	0.0774613	0.0490506	0.056484	0	0.771468	0.00371547	0.0264868	0.001212
2010	1916.97	94.094	0.0732469	0.0502688	0.051227	0	0.786714	0.00316278	0.0260962	0.00117798
2011	1907.32	94.094	0.0782131	0.0490995	0.0565601	0	0.770548	0.00370661	0.0266368	0.00122347
2012	1902.9	94.094	0.0789821	0.0488996	0.056576	0	0.769776	0.00369726	0.0269282	0.00122617
2013	1897.73	94.094	0.0800023	0.0483003	0.0566327	0	0.769038	0.00363604	0.0274136	0.00122817
2014	1894.19	94.094	0.0808449	0.0477537	0.0566063	0	0.768444	0.00359204	0.0278774	0.00122962
2015	1881.84	112.777	0.10167	0.0360813	0.0524507	8.11069e-05	0.721515	0.00121979	0.0665666	0.00213373
2016	1886.27	112.777	0.09849	0.0311996	0.0528283	0	0.747178	0.000327605	0.0592679	0.00237545
2017	1873.2	94.094	0.086172	0.0431709	0.0575692	0	0.764955	0.0027626	0.0333939	0.00148344
2018	1868.14	94.094	0.0871704	0.0435975	0.0574075	0	0.762511	0.0026386	0.034643	0.00154999
2019	1916.97	99.077	0.0816808	0.0449286	0.0539661	0	0.772818	0.00313256	0.0300265	0.00115137
2020	1912.27	99.077	0.0826289	0.0454386	0.0539863	0	0.771009	0.00313731	0.0304764	0.00119454
2021	1907.32	99.077	0.0816407	0.0452694	0.0559436	0	0.767627	0.003301	0.0306892	0.00133091
2022	1902.9	99.077	0.082494	0.0450712	0.0559629	0	0.766447	0.00330649	0.0312997	0.00135761
2023	1897.73	99.077	0.0837719	0.044387	0.0559652	0	0.765157	0.00324854	0.0322166	0.00136648
2024	1894.19	99.077	0.0847078	0.0437974	0.055924	0	0.764282	0.00319126	0.0329692	0.0013749
2025	1890.71	99.077	0.0857351	0.0430303	0.055922	0	0.763308	0.0031362	0.0338583	0.00138177
2026	1873.2	99.077	0.0904054	0.0387118	0.0563521	0	0.762132	0.00191883	0.0383519	0.00167698
2027	1868.14	99.077	0.0870676	0.0478347	0.0558147	0	0.755772	0.00178524	0.039268	0.00185019
2028	1912.27	104.136	0.0833974	0.0413406	0.0565332	0	0.766475	0.00256091	0.0359936	0.00169531
2029	1916.97	104.136	0.0821608	0.0409163	0.0565183	0	0.768852	0.00259368	0.0350753	0.00164163
2030	1907.32	104.136	0.084779	0.0411841	0.0565683	0	0.764272	0.00252249	0.0370752	0.00173157
2031	1902.9	104.136	0.0870587	0.0396286	0.0551539	0	0.764626	0.00244525	0.035893	0.00151645
2032	1897.73	104.136	0.0891441	0.0379057	0.0559645	0	0.759501	0.00237509	0.0384642	0.00149528
2033	1894.19	104.136	0.0888095	0.0382976	0.0559534	0	0.763378	0.00188909	0.0387562	0.0017781
2034	1890.71	104.136	0.0916114	0.036198	0.055896	0	0.756819	0.00223287	0.040968	0.00151767
2035	1890.71	108.342	0.0976634	0.0311808	0.0550646	0	0.748368	0.00176502	0.0497174	0.00167988
2036	1873.2	104.136	0.0911277	0.043891	0.0549102	0	0.749127	0.00143642	0.0465858	0.00205851
2037	1916.97	108.342	0.0856729	0.0372362	0.0553938	0	0.767873	0.00180842	0.0381609	0.00178966
2038	1912.27	108.342	0.0889048	0.0361306	0.0552864	0	0.75951	0.00216873	0.0405157	0.00157518
2039	1949.55	112.777	0.119299	0.0418521	0.0521772	0	0.702408	0.00113583	0.0679528	0.0036158
2040	1907.32	108.342	0.0906616	0.0357997	0.0552794	0	0.756746	0.00209884	0.0421261	0.00162074
2041	1946.9	112.777	0.125464	0.0462057	0.0521748	8.18134e-05	0.682081	0.00122695	0.0727945	0.00405928
2042	1902.9	108.342	0.0922456	0.0351076	0.0552217	0	0.754631	0.00202529	0.0437632	0.00165222
2043	1951.36	117.212	0.132416	0.030625	0.049116	9.511e-05	0.678076	0.000724538	0.0907321	0.00396565
2044	1953.14	117.212	0.125746	0.0366663	0.0491299	9.62654e-05	0.682457	0.000761514	0.0860912	0.00397244
2045	1897.73	108.342	0.0943169	0.0337932	0.0551586	0	0.7521	0.00192628	0.045977	0.00166912
2046	1949.55	117.212	0.130194	0.0335597	0.0496361	0	0.690373	0	0.0836367	0.00472357
2047	1894.19	108.342	0.0959193	0.032663	0.0551009	0	0.750227	0.0018447	0.0477799	0.00168019
2048	1946.9	117.212	0.15357	0.0240525	0.0438066	1.57485e-05	0.649997	0.000618495	0.113772	0.00325283
2049	1944.64	112.777	0.135348	0.0516858	0.0512713	9.1213e-05	0.659008	0.00106443	0.0817139	0.00493633
2050	1907.32	121.647	0.111405	0.0162539	0.0491816	0	0.728211	0	0.0829127	0.0026731
2051	1944.64	117.212	0.161709	0.0291783	0.0445818	3.08422e-06	0.628434	0.000514515	0.122968	0.00588924
2052	1942.11	112.777	0.170893	0.0526574	0.0453758	0	0.594963	0.000811152	0.122214	0.00798122
2053	1942.11	117.212	0.210667	0.0374344	0.0388758	1.36522e-06	0.528493	0	0.170695	0.0100669
2054	1939.71	112.777	0.330892	0.117168	0.00244238	0.000515848	0.191181	0	0.30276	0.0321292
2055	1939.71	117.212	0.363779	0.0295957	0	0	0.211132	0	0.358765	0.0234444
2056	1953.14	121.647	0.150398	0.0218288	0.0427553	1.12085e-06	0.646224	0.000133935	0.125687	0.00481864
2057	1912.27	125.128	0.115693	0.0168061	0.0482308	0	0.71272	0	0.0971529	0.0027194
2058	1916.97	125.128	0.116454	0.00590031	0.0405746	2.9948e-05	0.71548	0.00156693	0.104547	0.00142219
2059	1907.32	125.128	0.119022	0.0152696	0.0474981	4.00048e-05	0.703827	0	0.105213	0.00283451
2060	1902.9	125.128	0.122235	0.0140629	0.0468315	4.13571e-05	0.695446	0	0.113106	0.00286283
2061	1897.73	125.128	0.130573	0.0140784	0.0432623	0	0.683542	0	0.121122	0.0022744
2062	1897.73	121.647	0.117255	0.0144788	0.0471459	2.52167e-05	0.716314	0	0.0941156	0.00269933
2063	1902.9	121.647	0.114435	0.0158243	0.0475952	0	0.724774	0	0.086443	0.00259017
2064	1894.19	121.647	0.115928	0.0178076	0.048309	0	0.707946	0	0.100608	0.00286309
2065	1902.9	128.665	0.160509	0.00163308	0.0456931	2.72512e-06	0.618521	0	0.161251	0.00246468
2066	1907.32	128.665	0.147132	0.00171328	0.0416899	1.23944e-06	0.648887	0	0.149762	0.0026171
2067	1907.32	133.84	0.178531	0	0.034776	1.83065e-05	0.536895	0.000758203	0.238763	0.00383406
2068	1912.27	133.84	0.17088	0	0.0381949	1.34665e-05	0.562172	0.000364031	0.218444	0.00334304
2069	1912.27	128.665	0.150243	0.00410068	0.0465013	3.72634e-06	0.646314	0	0.139368	0.00216927
2070	1916.97	128.665	0.1405	0.00532293	0.0479269	6.86393e-07	0.660978	0	0.131053	0.00204092
2071	1916.97	133.84	0.167436	0	0.0473069	5.38845e-06	0.573579	9.39438e-05	0.197907	0.00219012
2072	1916.97	138.263	0.208349	0.00632162	0.0352399	0.000137958	0.431642	0.001875	0.305166	0.00158541
2073	1912.27	138.263	0.20803	0.00914332	0.0184434	0	0.430552	0.0044833	0.32522	0.00204793
2074	1916.97	143.214	0.246882	0.0678247	0.00600185	0.000543766	0.163362	0.0136903	0.49448	0.00156294
2075	1953.14	62.032	0.0573151	0.0746317	0.0600541	0	0.78565	0.00714819	0.00811194	0.000713699
2076	1951.36	62.032	0.0611794	0.0682418	0.0605709	0	0.784557	0.00813449	0.00803059	0.000593065
2077	1949.55	62.032	0.0617511	0.0644145	0.0607205	0	0.789278	0.00812391	0.00666405	0.000477374
2078	1946.9	62.032	0.0569296	0.0614757	0.0587151	0	0.804544	0.00763204	0.00556602	0.000475752
2079	1944.64	62.032	0.0596707	0.0548296	0.0611921	0	0.808036	0.007976	0.00347025	0
2080	1942.11	62.032	0.0639564	0.0467086	0.0630304	0	0.80809	0.00843565	0.000572331	0
2081	1939.71	62.032	0.0669559	0.0332775	0.0629323	0	0.820219	0.00682293	0.00043505	0
2082	1937.09	65.257	0.038671	0.00586023	0.0545726	0	0.857108	0.00794547	0.0341267	0
2083	1937.09	62.032	0.0410643	0.00134074	0.051944	0	0.866106	0.00629882	0.0306343	0
2084	1937.09	71.605	0.0446171	0.00962424	0.0554054	0	0.834125	0.00717877	0.0426061	0
2085	1937.09	73.522	0.0181795	0.0641531	0.053167	9.40524e-08	0.744261	0.0120107	0.0847058	1.33693e-06
2086	1937.09	77.793	0.0124327	0.125115	0.0543036	0	0.43401	0.0175686	0.29169	0
2087	1937.09	82.063	0.0234344	0.0956233	0	0	0.471525	0.0238667	0.314378	0.00429055
2088	1937.09	88.141	0.0369043	0	0.0395524	0	0.826326	0	0.0427716	0.00152711
2089	1937.09	94.094	0.0447702	0	0.0405433	0	0.879232	0	0.0177373	0
2090	1937.09	99.077	0.0430541	0.0025212	0.0430543	0	0.887265	0	0.0119322	0.00121989
2091	1937.09	104.136	0.0388392	0.00603861	0.0423853	0	0.891412	0	0.00875273	0
2092	1937.09	108.342	0.03577	0.00829736	0.0491807	0	0.883926	0.00134953	0.0081453	0.000195741
2093	1937.09	125.128	0.0109895	0.00997709	0.0482527	0	0.909072	0.00401607	0	0.000157285
2094	1937.09	121.647	0.0197992	0.012164	0.0497003	0	0.898166	0.00275872	0.00289353	8.30757e-05
2095	1937.09	128.665	0.00543306	0.0147693	0.0492227	0	0.909635	0.00457231	0	0.000376525
2096	1937.09	133.84	0	0.0208565	0.0427784	0	0.91739	0.00658214	0	0
2097	1937.09	138.263	0	0.0364356	0.0459554	0	0.880393	0.00825434	0.0145933	0
2098	1937.09	143.214	0.000281162	0.0416744	0.0552133	0	0.832861	0.0136306	0.0396474	0.000992633
2099	1937.09	147.911	0	0.0318904	0.058863	0	0.817911	0.0153164	0.0614878	0.00238477
2100	1939.71	147.911	0	0	0.0496223	0	0.747362	0.0264648	0.158808	0.00523096
2101	1932.09	147.911	0.137718	0.0407624	0.0232498	0	0.594734	0.0019372	0.197668	0
2102	1932.09	143.214	0.118322	0.00803633	0.0379677	0	0.660996	0	0.167759	0
2103	1932.09	138.263	0.0988956	0.00167111	0.0429942	0	0.735987	0	0.112523	0.000487226
2104	1932.09	133.84	0.089205	0.00756801	0.0441609	0	0.76715	0	0.0835076	0.000767685
2105	1932.09	128.665	0.0797353	0.0137359	0.0451107	0	0.790105	0	0.06256	0.00154345
2106	1932.09	125.128	0.077986	0.0177276	0.0483457	0	0.790955	0.000951526	0.0535808	0.00110582
2107	1932.09	121.647	0.0761096	0.0210525	0.0489263	0	0.796587	0.00138505	0.0452806	0.0009465
2108	1932.09	104.136	0.0722094	0.0336707	0.051754	0	0.804149	0.00171375	0.0263127	0.000709165
2109	1932.09	108.342	0.0704146	0.0301817	0.0498725	0	0.80742	0.00212004	0.0296455	0.000808804
2110	1932.09	99.077	0.0717297	0.0364783	0.0518858	0	0.803201	0.00180242	0.0250536	0.000680616
2111	1932.09	94.094	0.0717262	0.0387424	0.0516793	0	0.801594	0.00181573	0.0247646	0.000655194
2112	1932.09	88.141	0.0713817	0.0440275	0.0511555	0	0.795541	0.00179757	0.026431	0.000734732
2113	1932.09	82.063	0.071932	0.0515288	0.050748	0	0.784052	0.00184501	0.02996	0.000885518
2114	1932.09	77.793	0.0708987	0.0629968	0.0504643	0	0.770759	0.00217756	0.0338205	0.00111121
2115	1932.09	73.522	0.068502	0.0738568	0.0500685	0	0.758885	0.00262333	0.0395855	0.00153516
2116	1932.09	71.605	0.0615145	0.0969311	0.0486922	0	0.73384	0.00285287	0.0486407	0.00227489
2117	1932.09	65.257	0.0599501	0.12209	0.0526586	0	0.686203	0.00428083	0.064596	0.00363207
2118	1932.09	62.032	0.0561754	0.140421	0.0506091	0	0.657891	0.00555534	0.0780639	0.00425594
2119	1951.36	47.207	0.207331	0.453047	0.0179002	0	0.30302	0.00227927	0.0131153	0.000613154
2120	1953.14	47.207	0.19844	0.284276	0.0225824	0	0.476072	0	0.0158333	0
2121	1953.14	53.455	0.0693153	0.0638601	0.0567793	0	0.788979	0.00824023	0.00896457	0.000598755
2122	1951.36	53.455	0.0748921	0.0565982	0.0562632	0	0.792949	0.00799426	0.00768878	0.000427566
2123	1949.55	47.207	0.210273	0.528237	0.0104547	0	0.237182	0	0.00951884	0.000765313
2124	1949.55	53.455	0.0852967	0.0604212	0.0601943	0	0.774391	0.00635871	0.00461827	0
2125	1946.9	47.207	0.197967	0.630974	0.00687931	0	0.155604	0	0.00529479	0.000838226
2126	1946.9	53.455	0.0934467	0.0327124	0.0461881	0	0.812902	0.00751292	0.0057241	0
2127	1944.64	47.207	0.174688	0.689247	0.00466093	0	0.125702	0	0.00349354	0
2128	1944.64	53.455	0.0938255	0.0252811	0.0498125	0	0.817692	0.00606185	0.00244349	0
2129	1942.11	47.207	0.169406	0.723564	0.00307861	0	0.0997754	0	0.00103077	0.000369427
2130	1942.11	53.455	0.121709	0.0154415	0.059407	0	0.791324	0.00525013	0.000510033	0
2131	1939.71	47.207	0.112501	0.875454	0	0	0.00564496	0	0.00123669	0.00327276
2132	1939.71	53.455	0.129453	0.00252542	0.0459866	0	0.805656	0.00493746	0.000156356	0
2133	1937.09	47.207	0.0336909	0.901883	0.00599949	0	0.0506483	0.000693916	0.00360825	0.00224529
2134	1937.09	53.455	0.183619	0.0252154	0.022651	0	0.735699	0	0.0270625	0
2135	1932.09	47.207	0.0542413	0.880453	0.0042534	0	0.0429227	0.000763953	0.0158487	0.000165067
2136	1932.09	53.455	0.0160224	0.166576	0.0509028	0	0.634087	0.00757195	0.113293	0.00953629
2137	1953.14	59.425	0.0593016	0.0724002	0.0603413	0	0.78676	0.00748376	0.0069153	0.000635224
2138	1951.36	59.425	0.0594986	0.0670239	0.0579518	0	0.794876	0.0076613	0.00776328	0.00065887
2139	1949.55	59.425	0.0609828	0.0615598	0.0582653	0	0.800545	0.00758541	0.00614823	0.000530087
2140	1946.9	59.425	0.0657226	0.0527185	0.0604446	0	0.804752	0.00779536	0.0039683	0
2141	1944.64	59.425	0.0697245	0.0499641	0.0625868	0	0.801288	0.006287	0.00132637	0
2142	1942.11	59.425	0.0749092	0.0344519	0.0621323	0	0.813235	0.00664138	0	0
2143	1939.71	59.425	0.084702	0.0122183	0.0600775	0	0.828096	0.00624626	0.000875206	0
2144	1937.09	59.425	0.0807287	0.00214581	0.0551133	0	0.815515	0.00706434	0.0240102	0.00159005
2145	1932.09	59.425	0.0338804	0.188746	0.0448777	0	0.603597	0.00536849	0.107032	0.00597771
2146	1927.09	47.207	0.0071594	0.366411	0.0397684	0	0.54967	0.00374469	0.0244822	0.00168142
2147	1927.09	53.455	0.0507696	0.112687	0.0576671	0	0.734382	0.00741093	0.0293159	0.00200408
2148	1927.09	59.425	0.0562906	0.11013	0.0547815	0	0.736153	0.00506073	0.0282243	0.00194727
2149	1927.09	62.032	0.0611565	0.0935761	0.0531304	0	0.747676	0.00637457	0.0297945	0.00166737
2150	1927.09	65.257	0.0638569	0.0909734	0.0540376	0	0.750228	0.00443216	0.0271499	0.00156229
2151	1927.09	71.605	0.0654705	0.0810357	0.0530976	0	0.760385	0.00365426	0.0266666	0.00138677
2152	1927.09	73.522	0.0685942	0.0717853	0.053293	0	0.768971	0.00334479	0.0247792	0.00116747
2153	1927.09	77.793	0.0690563	0.0666934	0.0528588	0	0.774557	0.00300165	0.0245076	0.00112105
2154	1927.09	82.063	0.070336	0.0603892	0.0527017	0	0.780514	0.002735	0.0239587	0.00101984
2155	1927.09	88.141	0.0718222	0.0533219	0.0525894	0	0.786252	0.00243697	0.0242131	0.000966639
2156	1927.09	94.094	0.0716224	0.045275	0.0505862	0	0.794003	0.00293882	0.0261596	0.000999917
2157	1927.09	99.077	0.0793537	0.0405022	0.053679	0	0.78053	0.0030483	0.0288328	0.00094292
2158	1927.09	104.136	0.0813593	0.0367208	0.0533402	0	0.779413	0.00280242	0.031932	0.00100699
2159	1927.09	108.342	0.0805154	0.0346504	0.055989	0	0.775421	0.00238256	0.0363313	0.0014614
2160	1937.09	112.777	0.0371303	0.00831548	0.0509053	0	0.86907	0.00248365	0.00819383	0.000425675
2161	1927.09	125.128	0.0971693	0.0179368	0.0503768	0	0.756471	0	0.0661072	0.00217416
2162	1927.09	121.647	0.0925965	0.0229091	0.0478847	0	0.765563	0.000985416	0.0599834	0.00148613
2163	1927.09	128.665	0.109312	0.0136844	0.0435183	0	0.734551	0	0.0904956	0.00162654
2164	1927.09	133.84	0.14087	0.000609574	0.0491635	6.56035e-07	0.64466	0	0.150495	0.00147499
2165	1927.09	138.263	0.155226	0	0.0356392	0	0.596959	0.000578637	0.205631	0.00132383
2166	1927.09	143.214	0.214736	0.0317596	0.0177934	0.000412476	0.372619	0.00606027	0.348903	0.000451354
2167	1927.09	147.911	0.216315	0.152799	0.00162072	0	0.121223	0.0185652	0.488744	0
2168	1937.09	153.032	0.02869	0.0542075	0.015498	0	0.831598	0	0.0479928	0
2169	1932.09	153.032	0.191827	0.404372	0.00430814	0.00014828	0.11493	0.00366529	0.242036	0.0148392
2170	1927.09	153.032	0.0734751	0.456889	0.0111765	0	0.181494	0.0163393	0.26016	0
2171	1922.09	153.032	0.0240345	0.162397	0.0227541	0	0.448499	0.0170502	0.32037	0
2172	1922.09	147.911	0.204756	0.158436	0	8.61076e-06	0.0102878	0.021704	0.598283	0
2173	1922.09	138.263	0.179903	0.0078853	0.0254781	0	0.524393	0.00221579	0.254502	0.00158425
2174	1922.09	143.214	0.249136	0.0495232	0.00784308	0	0.260146	0.0102398	0.422178	0
2175	1922.09	133.84	0.149672	6.73814e-05	0.0406825	2.01766e-09	0.61666	1.14373e-05	0.183927	0.00217982
2176	1922.09	128.665	0.122022	0.0128061	0.0427932	0	0.708525	0	0.105607	0.00194308
2177	1922.09	125.128	0.107679	0.014839	0.0488258	0	0.733969	0	0.0822471	0.00249906
2178	1922.09	121.647	0.10289	0.0207456	0.0532457	0	0.738862	0.000674943	0.0683924	0.00217381
2179	1937.09	117.212	0.0226206	0.0102584	0.0490778	0	0.895714	0.00297298	0.00518066	0.000195198
2180	1916.97	112.777	0.0925345	0.0313988	0.0545918	0	0.755107	0.00177618	0.0467996	0.0016791
2181	1922.09	104.136	0.0805989	0.0398066	0.0564339	0	0.772691	0.00258665	0.0338955	0.00153919
2182	1922.09	108.342	0.0835868	0.0367987	0.0558656	0	0.768409	0.00233068	0.0386902	0.00167036
2183	1922.09	99.077	0.0806235	0.0435044	0.0538745	0	0.775655	0.00310699	0.0295534	0.0010828
2184	1922.09	94.094	0.0725276	0.0486698	0.0509869	0	0.789321	0.00308816	0.0261189	0.00111817
2185	1922.09	88.141	0.0699037	0.0542503	0.0510671	0	0.787999	0.00350936	0.024212	0.00110065
2186	1922.09	82.063	0.069823	0.0630216	0.0533839	0	0.779838	0.00306593	0.0217821	0.00105197
2187	1922.09	77.793	0.0683918	0.0680858	0.0537822	0	0.77605	0.00339327	0.0212653	0.00107924
2188	1922.09	73.522	0.0674281	0.0718144	0.0543138	0	0.773311	0.00378454	0.0205878	0.00108565
2189	1922.09	71.605	0.0655127	0.0777094	0.0542399	0	0.76825	0.00403818	0.0212038	0.00119743
2190	1922.09	65.257	0.062339	0.0838684	0.0558001	0	0.766168	0.00409973	0.0190712	0.00123632
2191	1922.09	62.032	0.061827	0.0858077	0.0564765	0	0.764642	0.0045199	0.0185851	0.00124255
2192	1922.09	59.425	0.0595409	0.0928912	0.0571312	0	0.759028	0.00501423	0.0183074	0.00133909
2193	1922.09	53.455	0.0591816	0.0931545	0.0578403	0	0.757523	0.00783351	0.0190638	0.00133684
2194	1922.09	47.207	0.157653	0.000277956	0.0598468	0	0.743762	0.00673153	0.027224	0.00137925
2195	1924.59	163.532	0.143916	0.853222	0	0	0.000369045	0.00016275	0	0.000607716
2196	1922.05	161.713	0.139321	0.501183	0.0255577	0	0.299101	0.00818033	0	0
2197	1925.05	161.713	0.219686	0.0890178	0.0179569	0	0.593617	0	0	0
2198	1927.59	163.532	0.287793	0.696799	0.000449762	0	0.00549181	0.000267316	0.00123453	0.00170598
2199	2044.18	59.425	0.0855026	0.0617133	0.0596089	0	0.75874	0.00480016	0.0186227	0.000770671
2200	2044.18	53.455	0.0858832	0.0706178	0.0596726	1.5337e-05	0.749129	0.00590004	0.0194203	0.000955625
2201	2032.56	59.425	0.0805505	0.0658238	0.0603586	0	0.761516	0.00533467	0.0167458	0.000840364
2202	2032.56	53.455	0.0827211	0.0729397	0.0602733	1.21777e-05	0.750449	0.00648414	0.0183633	0.00103473
2203	2044.18	47.207	0.110512	0.0404218	0.0634176	0	0.729011	0.00689235	0.0446575	0.00140297
2204	2032.56	47.207	0.0988771	0.0562128	0.0628605	0	0.722979	0.0070339	0.0466169	0.00175998
2205	1902.9	117.212	0.101414	0.0264325	0.0522294	0	0.746541	0.000246416	0.0621768	0.00245119
2206	1897.73	112.777	0.100357	0.0288922	0.0539827	0	0.746492	0.00113858	0.0558724	0.00212628
2207	1902.9	112.777	0.0992229	0.0295254	0.0543065	0	0.744479	0.00151553	0.0539942	0.00183725
2208	1894.19	112.777	0.102298	0.0274595	0.0538249	0	0.743926	0.00107362	0.0582968	0.0021457
2209	1897.73	117.212	0.10949	0.022639	0.0533388	0	0.726542	0.000653691	0.0732632	0.00238315
2210	1894.19	117.212	0.111783	0.0212074	0.0531267	0	0.722297	0.000589181	0.0770558	0.00239841
2211	1890.71	112.777	0.104096	0.0262692	0.0536776	0	0.741111	0.00100414	0.0608644	0.0021709
2212	1890.71	117.212	0.107848	0.0215849	0.0511831	0	0.736296	1.79355e-06	0.0722122	0.00258179
2213	1959.94	65.257	0.0573511	0.0860883	0.0578411	0	0.771148	0.0051371	0.0144202	0.00132584
2214	1959.94	62.032	0.0553165	0.0847422	0.0566818	0	0.773193	0.00759639	0.0160161	0.0013151
2215	1959.94	59.425	0.0531384	0.0890952	0.0572627	0	0.770702	0.0079323	0.0155292	0.00134942
2216	1959.94	53.455	0.0529346	0.0938976	0.0585051	0	0.764779	0.00976481	0.0119296	0.000916452
2217	1959.94	47.207	0.079062	0.0365215	0.0635221	0	0.787819	0.010786	0.0147008	0.00115749
2218	1962.09	47.207	0.0332213	0.181104	0.0590444	0	0.697501	0.0106008	0.00615942	0.00211819
2219	1962.09	53.455	0.0477621	0.101156	0.0594313	0	0.759009	0.0100762	0.0137523	0.00123292
2220	1964.68	53.455	0.0430757	0.10902	0.0588645	0	0.754354	0.0102412	0.015476	0.00139728
2221	1964.68	47.207	0.00358653	0.406955	0.0443822	0	0.524156	0.00571533	0.00486022	0.00351674
2222	1967.22	47.207	0.00172639	0.583815	0.0342156	0	0.366278	0.00546221	0.00369834	0.00257363
2223	1967.22	53.455	0.0381373	0.120268	0.0592075	0	0.744838	0.0103921	0.0170502	0.00167414
2224	1970.27	47.207	0.00653524	0.694582	0.0244413	0	0.262697	0.0038186	0.00309778	0.00311332
2225	1970.27	53.455	0.0331779	0.130929	0.060478	0	0.739392	0.00851723	0.0180643	0.00200889
2226	1973.38	47.207	0.0112276	0.735015	0.0207979	0	0.220889	0.00434405	0.00325573	0.00234223
2227	1973.38	53.455	0.0307158	0.134533	0.0595117	0	0.733669	0.0101715	0.0222149	0.00221768
2228	1977.74	47.207	0.00733851	0.697976	0.0233148	0	0.2592	0.0035128	0.00557621	0.00201685
2229	1977.74	53.455	0.0327207	0.134021	0.0594523	0	0.728771	0.00994659	0.0266273	0.00257329
2230	1813.54	71.605	0.108735	0.0244948	0.0564357	0	0.757734	0.00254669	0.0386495	0.000738627
2231	1822.04	71.605	0.0994811	0.0311938	0.0581479	0	0.76621	0.00257401	0.0334907	0.000889857
2232	1813.54	73.522	0.093359	0.04321	0.0565681	0	0.761915	0.00147021	0.035939	0.001222
2233	1822.04	73.522	0.0971398	0.0389929	0.0562688	0	0.758282	0.00294577	0.0333592	0.000815345
2234	1830.38	73.522	0.0924689	0.0422073	0.0566816	0	0.762815	0.00332986	0.0292595	0.000790857
2235	1830.38	71.605	0.0931919	0.0389842	0.0571214	0	0.766109	0.00340902	0.0286724	0.000679717
2236	1830.38	65.257	0.085722	0.053176	0.0575257	0	0.764242	0.00414765	0.0224199	0.000754316
2237	1801.58	71.605	0.11642	0.0275294	0.0556489	0	0.742515	0.0019606	0.0417847	0.00116313
2238	1801.58	73.522	0.104824	0.0384315	0.0549154	0	0.742827	0.00224339	0.0443178	0.0010729
2239	1781.84	59.425	0.130632	0.0275742	0.0558482	0	0.730023	0.00191102	0.0432677	0.00154836
2240	1785.49	59.425	0.133953	0.0162911	0.054828	0	0.741583	0.00224465	0.0417043	0.00102044
2241	1785.49	53.455	0.146224	0.0124334	0.0553965	0	0.738179	0.00260974	0.0395964	0.00048613
2242	1781.84	53.455	0.160747	0.00860738	0.0559524	7.25451e-05	0.719774	0.00224934	0.0423	0.000586117
2243	1785.49	47.207	0.229627	0.0188866	0.0454805	0	0.64172	0.00121198	0.0599349	0
2244	1781.84	47.207	0.242403	0.0438667	0.0395951	0	0.612813	0	0.057064	0
2245	1773.48	53.455	0.164502	0.0201497	0.0509044	0	0.708481	0.00158064	0.0389574	0.0016146
2246	1773.48	47.207	0.263439	0.085279	0.036654	0	0.56287	0	0.0465652	0
2247	1794.08	65.257	0.110924	0.0314135	0.0557667	0	0.748814	0.00198301	0.0409152	0.000753345
2248	1790.01	65.257	0.110719	0.0318747	0.0553303	0	0.746786	0.00186172	0.0442439	0.000986
2249	1798.89	71.605	0.116149	0.025024	0.0555657	0	0.739754	0.00227365	0.0470958	0.00111641
2250	1794.08	62.032	0.110994	0.0331787	0.0579432	0	0.746426	0.00243352	0.0405886	0.000802518
2251	1794.08	53.455	0.122037	0.0292277	0.0572746	0	0.744754	0.00301664	0.0349768	0.00052229
2252	1794.08	47.207	0.146927	0.0148516	0.0551331	0	0.719333	0.00425839	0.0563755	0.000714522
2253	1962.09	71.605	0.0612558	0.0794829	0.056891	0	0.771608	0.0043099	0.0178745	0.00142031
2254	1962.09	65.257	0.057357	0.0878329	0.0575028	0	0.768288	0.00507106	0.0157625	0.00142347
2255	1962.09	62.032	0.0551143	0.0874472	0.056448	0	0.769083	0.00758428	0.0176332	0.00143913
2256	1962.09	59.425	0.0518715	0.0939024	0.057168	0	0.76476	0.00802839	0.0176306	0.00153655
2257	1964.68	62.032	0.0548148	0.0907482	0.056174	0	0.76433	0.00755705	0.0194606	0.00157624
2258	1964.68	59.425	0.0502854	0.0999838	0.0568265	0	0.757816	0.00808988	0.0199539	0.00174423
2259	1964.68	65.257	0.0573397	0.0895292	0.0572741	0	0.765135	0.00504177	0.0172669	0.00151976
2260	1967.22	62.032	0.05454	0.0970014	0.0598327	0	0.754943	0.00680183	0.0167945	0.0016894
2261	1967.22	65.257	0.0574743	0.0908163	0.0569931	0	0.76268	0.00496862	0.0185324	0.00159877
2262	1967.22	59.425	0.0488881	0.10575	0.05641	0	0.751553	0.00811038	0.0218847	0.00193426
2263	1970.27	65.257	0.0577271	0.0913821	0.0568239	0	0.760597	0.00492934	0.0199103	0.0016737
2264	1970.27	62.032	0.054203	0.10023	0.0595654	0	0.750601	0.0067054	0.0181071	0.00181105
2265	1970.27	59.425	0.0494866	0.114822	0.0564361	0	0.740173	0.00739483	0.0199308	0.00164375
2266	1973.38	65.257	0.0583375	0.0912468	0.0567085	0	0.759131	0.00487201	0.0210129	0.00169648
2267	1973.38	62.032	0.0555088	0.1057	0.0562591	0	0.744972	0.00715684	0.0181597	0.0016182
2268	1973.38	59.425	0.0489224	0.118551	0.0560698	0	0.735513	0.00729236	0.0214969	0.0017256
2269	1977.74	62.032	0.0546775	0.101052	0.0598067	0	0.747084	0.00644533	0.0203597	0.00188462
2270	1977.74	65.257	0.0580984	0.0946947	0.0565229	0	0.755865	0.0047779	0.02116	0.00173992
2271	1977.74	59.425	0.0499674	0.116964	0.0561938	0	0.735007	0.00724603	0.0226573	0.00168871
2272	1983.62	47.207	0.00281197	0.423158	0.040923	0	0.507636	0.00439244	0.0124479	0.0037374
2273	1983.62	53.455	0.0381086	0.12696	0.0595525	0	0.732271	0.00965128	0.0257886	0.00217985
2274	1983.62	59.425	0.0530135	0.111144	0.0566222	0	0.738871	0.00701828	0.021949	0.00149534
2275	1964.68	71.605	0.0615896	0.0795558	0.056689	0	0.770131	0.00424747	0.0191078	0.00148154
2276	1962.09	73.522	0.062101	0.0792176	0.056674	0	0.772178	0.00410764	0.0171727	0.00140464
2277	1964.68	73.522	0.0623714	0.0793737	0.0563824	0	0.771237	0.00400784	0.0180503	0.0014422
2278	1967.22	73.522	0.0626651	0.0796748	0.0562461	0	0.770061	0.00393823	0.0187393	0.00147694
2279	1967.22	71.605	0.0620188	0.0792327	0.0564684	0	0.769232	0.00418337	0.0200912	0.00153854
2280	1970.27	73.522	0.0631124	0.0795851	0.0560826	0	0.769069	0.00386163	0.0195631	0.00148641
2281	1970.27	71.605	0.0625332	0.0788803	0.0563361	0	0.768299	0.00411298	0.0209604	0.00159293
2282	1973.38	71.605	0.0630228	0.0787541	0.0562942	0	0.767548	0.00403549	0.0213073	0.00164432
2283	1973.38	73.522	0.0632346	0.080622	0.0559528	0	0.767592	0.00380346	0.0200687	0.00149312
2284	1977.74	71.605	0.0583124	0.0981694	0.055413	0	0.75454	0.00390422	0.0198885	0.00185676
2285	1977.74	73.522	0.0638122	0.0806754	0.0558587	0	0.767203	0.00366305	0.0198056	0.00155074
2286	1962.09	77.793	0.0635021	0.0731236	0.0590893	0	0.771793	0.00440496	0.0184582	0.00158051
2287	1964.68	77.793	0.0639448	0.072684	0.0590272	0	0.771137	0.00428098	0.0192036	0.00161279
2288	1962.09	82.063	0.0699618	0.0750552	0.0576301	0	0.756116	0.00522321	0.0191176	0.00158487
2289	1964.68	82.063	0.0706449	0.0706113	0.0575287	0	0.758713	0.00588154	0.022997	0.00156507
2290	1967.22	77.793	0.0678695	0.0757986	0.0581815	0	0.758254	0.00549385	0.0190083	0.00156164
2291	1967.22	82.063	0.0713906	0.0690476	0.0574522	0	0.759049	0.00578365	0.0236461	0.00156512
2292	1970.27	77.793	0.0686428	0.0747459	0.0582108	0	0.757848	0.00538696	0.0196505	0.00157249
2293	1970.27	82.063	0.0720365	0.0678786	0.0573929	0	0.759328	0.00566001	0.0239025	0.00157955
2294	2140.05	46.66	0.0973743	0.0747297	0.0474414	0	0.622135	0.00283259	0.150328	0.00111332
2295	2150.33	47.565	0.097651	0.0445445	0.0442832	0	0.625065	0.00289668	0.178937	0.000459287
2296	2140.05	53.455	0.0719677	0.312405	0.0365955	0	0.5281	0	0	0.0266124
2297	1973.38	82.063	0.0649651	0.0773283	0.0575874	0	0.765102	0.00393523	0.0211851	0.00187216
2298	1973.38	77.793	0.0676462	0.076786	0.0575274	0	0.755835	0.00612118	0.022535	0.00158851
2299	1975.56	77.793	0.0619285	0.0825909	0.0580641	0	0.76289	0.00439703	0.0205376	0.00178416
2300	1964.68	88.141	0.0757191	0.0650363	0.0569863	0	0.756065	0.00510358	0.0265905	0.00173486
2301	1967.22	88.141	0.0755923	0.0657369	0.0567683	0	0.755552	0.00503	0.0265477	0.00176614
2302	1970.27	88.141	0.0701993	0.0792949	0.0566115	0	0.750765	0.00470344	0.0248734	0.0019766
2303	1967.22	94.094	0.0743978	0.0739214	0.056351	0	0.748856	0.00381132	0.0286516	0.00217036
2304	1932.09	157.713	0.241515	0.719769	0	0	0	0	0	0
2305	1927.09	157.713	0.00510451	0.265305	0.0341775	0	0.612566	0.00585847	0.0527153	0
2306	1932.09	161.713	0.216707	0.0264356	0.0440591	0	0.67866	0	0.0269371	0
2307	1927.09	161.713	0.0269036	0.78735	0	0	0.0802396	0	0.0484769	0.0303999
2308	1937.09	161.713	0.128625	0.00137127	0.0591421	0	0.787441	0.00184412	0.0132893	0.000711855
2309	1937.09	157.713	0.0504665	0	0.0693578	0	0.758403	0.0132209	0.0980135	0
2310	1922.09	157.713	0	0.00961663	0.0468859	0	0.893228	0.00589973	0.0395147	0
2311	1942.11	147.911	0.0366015	0.15898	0.0197528	0	0.468954	0.0201947	0.289238	0
2312	1944.64	147.911	0.0355325	0.279924	0.0269699	0	0.333479	0.0165752	0.298043	0
2313	1944.64	153.032	0.000233913	0.225227	0.0416353	0	0.514103	0.0131113	0.187665	0
2314	1942.11	153.032	0	0.174455	0.0404597	0	0.557159	0.0158668	0.199014	0
2315	1946.9	147.911	0.0320614	0.249696	0.0302504	0	0.334949	0.0202518	0.320706	0
2316	1946.9	153.032	0	0.221523	0.0444765	0	0.539118	0.0130246	0.165956	0
2317	1949.55	147.911	0.0266246	0.235059	0.0313864	0	0.346888	0.0210704	0.327221	0
2318	1949.55	153.032	0	0.192586	0.0437317	0	0.593852	0.0130347	0.146521	0
2319	1951.36	147.911	0.0238574	0.226239	0.0317832	0	0.357194	0.0210367	0.328492	0
2320	1951.36	153.032	0.00219924	0.16728	0.0455715	0	0.627959	0.0105107	0.13687	0
2321	1953.14	147.911	0.022208	0.225717	0.0322279	0	0.361467	0.0210364	0.326215	0
2322	1953.14	153.032	0.0044002	0.154002	0.0465124	0	0.640883	0.0123015	0.130304	0
2323	1944.64	143.214	0.129875	0.157251	0.00584907	0	0.19892	0.0201758	0.482372	0
2324	1946.9	143.214	0.132305	0.256603	0.00893366	0	0.105865	0.0184548	0.467741	0
2325	1949.55	143.214	0.136357	0.205627	0	0	0.111134	0.0159949	0.523211	0
2326	1951.36	143.214	0.135521	0.197251	0	0	0.1046	0.0165544	0.53841	0
2327	1953.14	143.214	0.133338	0.190154	0	0	0.102132	0.0168857	0.549655	0
2328	1946.9	138.263	0.287976	0.0446847	0	0.000573126	0.0249234	0.0186149	0.606051	0.0026795
2329	1949.55	138.263	0.298885	0.072977	0	0.000779641	0.0193421	0.0129474	0.582562	0
2330	1951.36	138.263	0.291908	0.0666039	0	0.000655155	0.030575	0.0138753	0.584611	0
2331	1953.14	138.263	0.280401	0.0619667	0	0.00055489	0.0474789	0.0156717	0.585283	0.00148448
2332	1949.55	133.84	0.274953	0.0126486	0.0066127	0.000301015	0.25985	0.0102122	0.427486	0.00478678
2333	1953.14	133.84	0.260452	0.0153141	0.00927485	0	0.287981	0.00767861	0.415075	0.00416814
2334	1951.36	133.84	0.268848	0.0183827	0.00845516	0	0.268294	0.00808046	0.423867	0.00399948
2335	1951.36	128.665	0.202257	0.00188905	0.0336841	1.27906e-05	0.508981	0.000559343	0.2401	0.00600986
2336	1953.14	128.665	0.203919	0.000461904	0.0345949	3.99042e-07	0.516615	0.000555273	0.232951	0.00575437
2337	1953.14	125.128	0.168746	0.0104239	0.0388569	1.05105e-07	0.604699	0	0.163732	0.0049218
2338	1962.09	153.032	0.00164986	0.164299	0.0566776	0	0.651682	0.0106395	0.103586	0
2339	1959.94	153.032	0	0.179137	0.0395	0	0.673305	0.00835277	0.0997046	0
2340	1959.94	147.911	0.0140068	0.213543	0.0370923	0	0.396808	0.0200346	0.306585	0
2341	1962.09	147.911	0.0154363	0.184218	0.0224975	0	0.45407	0.0172445	0.302584	0
2342	1959.94	143.214	0.120701	0.190472	0.00383156	0	0.10699	0.0191344	0.555349	0
2343	1962.09	143.214	0.113942	0.191214	0.00430521	0	0.114823	0.0192528	0.55292	0
2344	1964.68	153.032	0	0.186571	0.0346703	0	0.684246	0.00733047	0.0854588	0
2345	1964.68	147.911	0.0110841	0.18056	0.0244839	0	0.482304	0.0163224	0.28138	0
2346	1964.68	143.214	0.10358	0.192753	0.00525698	0	0.130158	0.0192119	0.545577	0
2347	1959.94	138.263	0.262549	0.0611882	0	0	0.0604199	0.0155909	0.598667	0
2348	1962.09	138.263	0.254998	0.0593386	0.000957824	0.000106325	0.0577455	0.0172237	0.599728	0.00403777
2349	1964.68	138.263	0.248876	0.0634176	0.000809533	9.65821e-05	0.0514254	0.0171886	0.608994	0.00386182
2350	1962.09	133.84	0.23738	0.00995312	0.0102784	0	0.32806	0.00731065	0.402642	0.00432645
2351	1959.94	133.84	0.242496	0.0162515	0.0168704	3.23639e-05	0.2972	0.00557379	0.41219	0.00374894
2352	1964.68	133.84	0.234172	0.0103082	0.0101055	0	0.325661	0.00749613	0.407923	0.00428265
2353	1962.09	128.665	0.187763	0.000494566	0.0359598	5.80712e-07	0.539596	0.000407177	0.225096	0.00497236
2354	1959.94	128.665	0.189961	0.0005742	0.0358935	2.6382e-07	0.537702	0.000410594	0.224646	0.00510731
2355	1959.94	125.128	0.163412	0.00571824	0.043393	4.67445e-07	0.615129	0	0.161855	0.00444038
2356	1962.09	125.128	0.173517	0.004399	0.040331	9.15043e-06	0.601559	0	0.168199	0.00401545
2357	1964.68	128.665	0.193659	0.000114538	0.036376	2.62177e-06	0.529355	0.000233929	0.227581	0.00446329
2358	1964.68	125.128	0.16229	0.00365291	0.0411753	9.53609e-12	0.614728	0	0.166692	0.00404643
2359	1967.22	128.665	0.192914	3.0625e-05	0.0363339	2.44259e-06	0.526744	0.000250068	0.231084	0.00441406
2360	1967.22	125.128	0.16309	0.0034121	0.0412285	2.31461e-07	0.612944	0	0.167511	0.00401591
2361	1967.22	133.84	0.232785	0.0186468	0.0163229	3.62598e-05	0.289933	0.00581869	0.427063	0.00366908
2362	1967.22	138.263	0.242635	0.0651029	0	0.000460509	0.0529998	0.0196701	0.610956	0.00196182
2363	1967.22	143.214	0.0916835	0.192787	0.00664434	0	0.153314	0.0188946	0.533276	0
2364	1970.27	138.263	0.234661	0.0710829	0	0.000475932	0.0382581	0.018973	0.628379	0.0017185
2365	1970.27	143.214	0.0796818	0.202231	0.0189861	0	0.166548	0.0221116	0.499314	0
2366	1973.38	138.263	0.222598	0.0793541	0	0.000485293	0.0203412	0.0172748	0.652646	0.00155939
2367	1973.38	143.214	0.0582292	0.194235	0.0117746	0	0.240028	0.0174307	0.474964	0
2368	1977.74	138.263	0.192543	0.0993603	0	0.000336322	0.00707897	0.0175009	0.672772	0.00278357
2369	1977.74	143.214	0.0474795	0.224254	0.0247681	0	0.28203	0.0202659	0.392061	0.00117265
2370	1970.27	133.84	0.229866	0.0125955	0.00868917	0	0.306566	0.00844885	0.429228	0.00457897
2371	1970.27	128.665	0.192563	2.59584e-06	0.036022	2.69141e-06	0.521447	0.000291277	0.237037	0.00438407
2372	1970.27	125.128	0.159124	0.00426185	0.0431015	4.61533e-07	0.614213	0	0.169129	0.00402821
2373	1973.38	125.128	0.160186	0.00338385	0.0421893	8.14166e-08	0.609794	0	0.174444	0.00396452
2374	1973.38	128.665	0.189141	0.000367395	0.0339226	4.97332e-06	0.517184	0.000422885	0.246879	0.0040917
2375	1973.38	133.84	0.22831	0.0146751	0.00825123	0	0.287726	0.00847774	0.448432	0.00405299
2376	1932.09	112.777	0.0714319	0.0278758	0.0495871	0	0.805531	0.00195123	0.0330251	0.000868689
2377	1932.09	117.212	0.0735145	0.0248025	0.049394	0	0.801753	0.00171568	0.0380492	0.000926681
2378	1927.09	112.777	0.0836444	0.0304295	0.054679	0	0.775333	0.00160199	0.0396774	0.00158134
2379	1927.09	117.212	0.0857579	0.0281452	0.0488422	0	0.777399	0.00139571	0.0482434	0.00138671
2380	1922.09	112.777	0.0880249	0.0321634	0.0546455	0	0.766217	0.00152142	0.0431269	0.00181975
2381	1922.09	117.212	0.0943394	0.0273788	0.0537653	0	0.756097	0.00115125	0.0527299	0.00198066
2382	1964.68	104.136	0.0940931	0.0454759	0.0547963	0	0.745754	0.00221467	0.0424415	0.00221518
2383	1964.68	108.342	0.10348	0.0358484	0.054745	0	0.734778	0.00171349	0.053142	0.00232763
2384	1967.22	108.342	0.10287	0.0362631	0.0546393	0	0.73504	0.00168039	0.0533026	0.0023042
2385	1967.22	104.136	0.0972088	0.0380226	0.055777	0	0.745354	0.00215781	0.0455715	0.00203554
2386	1970.27	108.342	0.102695	0.0361285	0.0546674	0	0.735093	0.00165149	0.0535819	0.00227699
2387	1970.27	104.136	0.096862	0.0384518	0.055823	0	0.745066	0.0021335	0.0458197	0.0020157
2388	1973.38	108.342	0.102737	0.0359789	0.0547084	0	0.734693	0.00162767	0.0540398	0.00225881
2389	1973.38	104.136	0.0967636	0.0386513	0.0556925	0	0.744999	0.00208893	0.0459985	0.00200899
2390	1977.74	108.342	0.103386	0.0349942	0.0546864	0	0.734197	0.0015769	0.055051	0.00222335
2391	1977.74	104.136	0.0969834	0.0386621	0.0556724	0	0.744302	0.00204475	0.0464758	0.00198991
2392	1830.38	82.063	0.097645	0.0359972	0.0571033	0	0.757413	0.0023226	0.0392689	0.00120742
2393	1830.38	77.793	0.0890679	0.0427721	0.057224	0	0.769797	0.00166784	0.0317352	0.00122608
2394	1837.36	77.793	0.0931915	0.0390809	0.0567331	0	0.764022	0.00328898	0.0299707	0.000826695
2395	1837.36	82.063	0.0937762	0.0389805	0.0575854	0	0.761811	0.00256231	0.0348975	0.00119623
2396	1830.38	88.141	0.106073	0.0250158	0.0563796	0	0.748501	0.00202316	0.05116	0.00141721
2397	1837.36	88.141	0.102181	0.0275883	0.0567936	0	0.754869	0.00215742	0.0459512	0.00124257
2398	1842.58	82.063	0.0923044	0.0405563	0.0555505	0	0.76423	0.00322761	0.0312529	0.000889631
2399	1842.58	88.141	0.0988001	0.0301063	0.0571605	0	0.7592	0.0023007	0.0419396	0.00123577
2400	1851.12	88.141	0.0905552	0.0411191	0.057393	0	0.761953	0.00256058	0.0354259	0.00129881
2401	1830.38	94.094	0.102053	0.033143	0.0548365	0	0.740212	0.00111562	0.058283	0.0024358
2402	1837.36	94.094	0.102397	0.0256312	0.0553259	0	0.750733	0.00108023	0.056047	0.00178016
2403	1837.36	99.077	0.107185	0.0308669	0.0538311	8.79759e-05	0.719048	0.00170984	0.0676627	0.00211794
2404	1842.58	94.094	0.104278	0.0244185	0.0559195	0	0.748201	0.00175904	0.0548809	0.00151568
2405	1842.58	99.077	0.107346	0.0241231	0.0555395	0	0.730068	0.0014915	0.0689925	0.00194197
2406	1822.04	77.793	0.0988511	0.036806	0.0569274	0	0.756238	0.00223967	0.0389815	0.00117419
2407	1822.04	82.063	0.100719	0.0331511	0.0565607	0	0.751815	0.00209507	0.0452913	0.00127611
2408	1813.54	82.063	0.104286	0.034387	0.0552676	0	0.741833	0.00198008	0.0477682	0.0014042
2409	1813.54	77.793	0.102218	0.0351581	0.0562331	0	0.749603	0.00203871	0.0444712	0.00123834
2410	1831.09	62.032	0.079569	0.058356	0.05462	0	0.77636	0.00394509	0.0211993	0.000819653
2411	1830.43	59.425	0.0790183	0.0600856	0.0553796	0	0.77444	0.00420735	0.0211442	0.000804336
2412	1830.43	47.207	0.065053	0.11674	0.0573371	0	0.724806	0.00644279	0.0220952	0.00125469
2413	1830.43	53.455	0.0754623	0.0703501	0.0567684	0	0.765981	0.0050404	0.0210549	0.000969809
2414	1837.36	53.455	0.0775996	0.0680811	0.0551792	0	0.768189	0.00584541	0.0178357	0.000631054
2415	1842.58	53.455	0.0748966	0.0706096	0.0567557	0	0.76862	0.00555333	0.0183264	0.000934114
2416	1842.58	47.207	0.0973585	0.0391378	0.0599131	0	0.764858	0.00756646	0.0269604	0.000981126
2417	1837.36	47.207	0.0819426	0.0658819	0.0585875	0	0.755305	0.00699257	0.0251192	0.000968936
2418	1842.58	73.522	0.0840762	0.0520247	0.0559181	0	0.768803	0.00451418	0.0221971	0.0007842
2419	1842.58	71.605	0.0759038	0.0702987	0.0564195	0	0.763246	0.00418751	0.0185429	0.000985374
2420	1840.67	71.605	0.0779207	0.0661086	0.0564324	0	0.764171	0.00403849	0.020264	0.000881327
2421	1794.08	59.425	0.119528	0.0248998	0.0570424	0	0.749436	0.00279381	0.0371066	0.000589127
2422	1851.12	53.455	0.0740825	0.0702853	0.0566202	0	0.770817	0.00588035	0.0172484	0.000910497
2423	1857.2	53.455	0.0730615	0.0701865	0.0568436	0	0.772111	0.00610861	0.0167633	0.000932145
2424	1857.2	47.207	0.107911	0.0203061	0.0562739	0	0.774734	0.00633654	0.0317811	0.000832023
2425	1851.12	47.207	0.110715	0.017606	0.0565477	0	0.775928	0.00621892	0.0303116	0.00086971
2426	1863.15	47.207	0.0980214	0.0302007	0.056585	0	0.774963	0.00677204	0.0307944	0.000891193
2427	1863.15	53.455	0.071591	0.0716208	0.0569665	0	0.772183	0.00634978	0.0163155	0.000945161
2428	1863.15	59.425	0.0689492	0.066554	0.05577	0	0.78207	0.00563511	0.015256	0.000837707
2429	1863.15	62.032	0.0686218	0.0662891	0.0552045	0	0.782738	0.00539887	0.0157658	0.000833691
2430	1837.36	71.605	0.0847315	0.0525414	0.0568359	0	0.764368	0.00375421	0.0243992	0.000721903
2431	1830.43	42.309	0.0833855	0.0754056	0.0526323	0	0.694009	0.00270282	0.0766712	0.00282946
2432	1837.36	42.259	0.0830852	0.0742856	0.053502	0	0.691823	0.00292874	0.0786591	0.00318779
2433	1842.58	59.425	0.0744876	0.0635771	0.0556165	0	0.777812	0.00481146	0.0178255	0.000806864
2434	1842.58	62.032	0.0790817	0.0625599	0.0575448	0	0.767551	0.00510792	0.0155003	0.000720674
2435	1842.58	65.257	0.0809902	0.0594829	0.0569621	0	0.767604	0.00480104	0.0163884	0.000735064
2436	1837.36	59.425	0.0764228	0.0616831	0.0555806	0	0.77684	0.00455281	0.0191038	0.000802883
2437	1834.32	65.257	0.0783755	0.0596925	0.0539463	0	0.777112	0.0037468	0.0208458	0.000865244
2438	1837.36	73.522	0.0880159	0.0462259	0.0570221	0	0.765974	0.0036648	0.0254708	0.000805061
2439	1837.36	62.032	0.0768643	0.0607603	0.0547221	0	0.777708	0.00427858	0.0197098	0.000825265
2440	1863.28	73.522	0.0773886	0.0586668	0.0564978	0	0.771629	0.00485532	0.0159928	0.000775508
2441	1863.28	71.605	0.0775177	0.0575996	0.0567909	0	0.773136	0.00504012	0.015387	0.000716803
2442	2140.05	36.026	0.115477	0.0587504	0.0496928	0	0.629407	0.00337007	0.136344	0.00117717
2443	2150.33	36.026	0.101619	0.0817381	0.0524182	0	0.620268	0.0041385	0.133896	0.00213515
2444	1977.74	88.141	0.080223	0.0548066	0.0568784	0	0.760626	0.00454205	0.0292669	0.00157135
2445	1977.74	82.063	0.0724458	0.0696703	0.0568978	0	0.75725	0.00537096	0.0245412	0.00157871
2446	1967.22	99.077	0.0871846	0.0518995	0.0556943	0	0.749874	0.00313422	0.0366761	0.00197345
2447	1970.27	99.077	0.0902088	0.0443956	0.0558463	0	0.753392	0.00300555	0.0386062	0.00183324
2448	1973.38	99.077	0.0901184	0.0449085	0.05582	0	0.752807	0.00297323	0.0388525	0.00181076
2449	1970.27	94.094	0.0823439	0.0552784	0.056305	0	0.754857	0.00359201	0.0324941	0.00178715
2450	1973.38	94.094	0.0857696	0.0465901	0.0565882	0	0.759233	0.00345983	0.0342368	0.00166647
2451	1973.38	88.141	0.0763681	0.0645602	0.0565045	0	0.755599	0.00476599	0.0277092	0.0016822
2452	1977.74	94.094	0.0857011	0.0476198	0.0565414	0	0.75824	0.00340257	0.0343211	0.00165411
2453	1977.74	99.077	0.0903515	0.0449456	0.0557564	0	0.752351	0.00291307	0.0392181	0.00179709
2454	1967.22	147.911	0.00675702	0.201269	0.0418334	0	0.47594	0.0164366	0.248216	0
2455	1970.27	147.911	0.00285776	0.208316	0.041432	0	0.5039	0.0136798	0.219471	0
2456	1973.38	147.911	0.00119364	0.197114	0.0415521	0	0.544528	0.0117158	0.194254	0
2457	1916.45	157.713	0	0.243882	0.0453413	0	0.620576	0.00676229	0.0704805	8.03249e-05
2458	1919.45	157.713	0	0.130181	0.0547255	0	0.72164	0.0110951	0.0691325	0
2459	1909.89	153.032	0.00115295	0.21432	0.0417423	0	0.55107	0.00994497	0.167442	0
2460	1902.72	147.911	0.0633465	0.339391	0.013221	0	0.222053	0.0146438	0.344525	0
2461	1896.15	143.214	0.114047	0.226532	0.00373862	0	0.065192	0.0124136	0.574239	0
2462	1889.22	138.263	0.19993	0.10335	0	0.000508453	0.0386415	0.0148394	0.635859	0.00387874
2463	1883.02	133.84	0.215255	0.0511184	0.0110872	1.75135e-05	0.208448	0.00504	0.500501	0.00533441
2464	1875.78	128.665	0.181443	0.00393387	0.0256936	1.37079e-05	0.46864	0.00101016	0.309572	0.00457189
2465	1878.78	128.665	0.168331	0	0.0335688	2.92648e-06	0.496519	0.000410024	0.28991	0.00483686
2466	1870.83	125.128	0.163182	3.57805e-05	0.0347539	6.67361e-07	0.538794	6.00173e-06	0.25185	0.00422098
2467	1873.83	125.128	0.152308	0.00113124	0.0377261	8.7617e-08	0.56701	1.53876e-05	0.232064	0.00419531
2468	1865.95	121.647	0.160081	0.000323373	0.0410971	2.684e-06	0.573247	0	0.212736	0.00361863
2469	1868.95	121.647	0.153189	0.00238455	0.0416309	9.01375e-09	0.594573	0	0.195485	0.00385237
2470	1850.33	108.342	0.108061	0.0258057	0.0521202	0	0.711915	0.000470301	0.0907783	0.00300331
2471	1847.33	108.342	0.111961	0.0201246	0.0520329	0	0.707727	0.000440146	0.0970452	0.00286059
2472	1841.44	104.136	0.108082	0.0230925	0.0532873	0	0.719105	0.000649362	0.0853184	0.00265
2473	1844.44	104.136	0.105446	0.0288846	0.0530791	0	0.722403	0.000692984	0.0787165	0.00284913
2474	1834.36	99.077	0.110279	0.023321	0.0547412	0	0.719566	0.00145275	0.0776515	0.00220885
2475	1827.38	94.094	0.111839	0.0229586	0.0550216	0	0.726516	0.00171747	0.0667614	0.0018105
2476	1822.04	88.141	0.109178	0.0288252	0.0551806	0	0.736594	0.00191209	0.0529819	0.00176795
2477	1819.04	88.141	0.105495	0.0254095	0.0550042	0	0.747206	0.00118476	0.0565436	0.0019012
2478	1810.54	82.063	0.108459	0.0274334	0.0551911	0	0.73905	0.00220147	0.0529639	0.00132457
2479	1918.52	161.713	0.0500094	0.032577	0.0594801	0	0.791328	0.00568592	0.0297144	0
2480	1921.07	163.532	0.0517885	0.0314124	0.0625503	0	0.78138	0.00432058	0.0361423	0
2481	1921.59	163.532	0.120177	0.877013	0	0	0.000980188	0	2.66873e-05	0.000257141
2482	1919.05	161.713	0.0277638	0.414346	0.0303485	0	0.512108	0.00387513	0.0090878	0
2483	1798.58	73.522	0.106991	0.0340413	0.0545682	0	0.743435	0.00219512	0.0463861	0.00112627
2484	1795.89	71.605	0.116636	0.0228484	0.0549837	0	0.74119	0.00225644	0.0496574	0.00107896
2485	1787.01	65.257	0.119772	0.0231423	0.0542626	3.35483e-05	0.742762	0.00203472	0.0447059	0.000707277
2486	1785.49	62.032	0.108659	0.0372942	0.0555373	0	0.74382	0.0014524	0.0458796	0.00106082
2487	1782.49	62.032	0.114709	0.0331032	0.0571099	0	0.737881	0.00109269	0.0490694	0.00100612
2488	1778.84	59.425	0.136181	0.0187489	0.0565552	0	0.725032	0.00168979	0.0516473	0.00102352
2489	1770.48	53.455	0.177251	0.00384747	0.0513221	0	0.705514	0.0013535	0.0513179	0.00101896
2490	1761.74	47.207	0.28959	0.0957008	0.0352955	0	0.518175	0	0.0566717	0
2491	1764.74	47.207	0.252343	0.0200315	0.0451147	0	0.638948	0.00127459	0.0354434	0.00303244
2492	1753.09	41.032	0.0675216	0.117534	0.0234815	0	0.430853	0	0.347418	0.00136543
2493	1756.09	41.032	0.0713227	0.0750025	0.0494979	0	0.636581	0.00115383	0.154693	0.00202626
2494	1857.2	99.077	0.101794	0.0263356	0.055867	0	0.749035	0.00189779	0.0538109	0.00152848
2495	1863.15	99.077	0.0959671	0.0333478	0.0558712	0	0.756405	0.00165942	0.0452038	0.00159453
2496	1857.2	94.094	0.0942798	0.0354763	0.0568498	0	0.757703	0.00229641	0.0420894	0.00139801
2497	1863.15	94.094	0.081583	0.0555772	0.0509543	0	0.766889	0.00230903	0.0339385	0.00140154
2498	1851.12	99.077	0.0991459	0.02704	0.0550694	0	0.752824	0.000986835	0.0565573	0.00170875
2499	1851.12	104.136	0.111523	0.0191395	0.0546142	0	0.721456	0.00120485	0.0794182	0.00203706
2500	1851.12	94.094	0.100531	0.0270986	0.0565366	0	0.755134	0.00211464	0.0477713	0.00134965
2501	1863.28	65.257	0.0699577	0.068078	0.0564303	0	0.78075	0.00350279	0.013987	0.000833421
2502	2097.58	62.032	0.123802	0.0272207	0.0557005	0	0.746017	0.00202108	0.0376652	0.000399943
2503	2097.58	65.257	0.126492	0.0226537	0.0557695	3.57677e-05	0.742141	0.00208416	0.0411425	0.000386286
2504	2097.58	71.605	0.133523	0.0156142	0.0558004	0	0.734001	0.00151092	0.0516912	0.000744625
2505	1977.74	112.777	0.112959	0.0283912	0.0533913	0	0.718474	0.00102615	0.0697136	0.00253154
2506	1973.38	112.777	0.112174	0.0297908	0.0534101	0	0.719471	0.00107484	0.0678457	0.00257463
2507	1970.27	112.777	0.11197	0.0306317	0.0534068	0	0.71968	0.00109364	0.0669241	0.0026184
2508	1967.22	112.777	0.112344	0.0307471	0.0533561	0	0.719614	0.00111284	0.0664712	0.00265556
2509	1964.68	112.777	0.112694	0.0309142	0.0533912	0	0.719166	0.00113632	0.0663027	0.00268935
2510	1983.27	117.212	0.122664	0.0182535	0.0478179	0	0.706453	0	0.0936691	0.00318866
2511	1991.91	117.212	0.124732	0.0149719	0.0471722	2.95205e-05	0.697707	0	0.104955	0.00319869
2512	1991.91	112.777	0.117186	0.024035	0.0525705	8.66492e-05	0.707931	0.000952852	0.0786848	0.00244742
2513	1983.27	112.777	0.113949	0.0276183	0.0529861	8.19728e-05	0.71353	0.00110155	0.0716704	0.00247888
2514	1999.64	117.212	0.140675	0.00741974	0.0484473	4.20408e-06	0.65916	0.000207733	0.132805	0.00273098
2515	1999.64	112.777	0.120642	0.0208613	0.0520516	9.21214e-05	0.700652	0.000804085	0.0868168	0.00245775
2516	2008.68	117.212	0.145588	0.00437049	0.0428745	1.67697e-06	0.644107	9.99458e-05	0.15234	0.00297939
2517	2008.68	112.777	0.116182	0.0182797	0.047483	0	0.712835	0.000128157	0.0966183	0.00302061
2518	2014.86	117.212	0.135892	0.00370574	0.0426198	7.83927e-08	0.639671	0	0.166724	0.00303804
2519	2014.86	112.777	0.118577	0.0179272	0.0486705	0	0.700325	0	0.105838	0.0028943
2520	2020.94	121.647	0.15288	7.58035e-06	0.0357274	7.80628e-07	0.546685	0	0.251021	0.00672069
2521	2020.94	117.212	0.147064	0.00251834	0.0407765	2.43062e-06	0.613359	9.11869e-05	0.184739	0.00388218
2522	1877.4	112.777	0.110324	0.022564	0.053463	0	0.723652	0.000654995	0.0760003	0.00227515
2523	1873.2	112.777	0.11731	0.0181468	0.0531838	6.00228e-05	0.711548	0.000580964	0.082641	0.00195877
2524	1873.2	117.212	0.121146	0.0108578	0.0477281	0	0.698551	0	0.113166	0.00259308
2525	1877.4	117.212	0.116522	0.0148746	0.0482604	0	0.709026	0	0.102769	0.00251881
2526	1873.2	121.647	0.152981	0.000919569	0.0445384	5.67146e-07	0.607227	0	0.181816	0.00278786
2527	1877.4	121.647	0.151466	0.00137542	0.0458215	1.72219e-06	0.627043	0	0.162098	0.00235732
2528	1877.4	125.128	0.164237	0.000235747	0.0419079	1.96372e-06	0.568074	1.43005e-05	0.213674	0.00309396
2529	1868.95	112.777	0.11311	0.015472	0.0507546	0	0.727427	2.15946e-08	0.0834054	0.00236616
2530	1868.95	117.212	0.127304	0.00562974	0.0461577	2.81013e-06	0.677769	0	0.129472	0.00239116
2531	1983.27	143.214	0.0243761	0.178956	0.0205894	0	0.384611	0.0136944	0.365071	0.0031502
2532	1975.06	147.911	0	0.181908	0.0293964	0	0.595466	0.00968704	0.179519	0
2533	1966.12	153.032	0	0.184486	0.0348511	0	0.693419	0.0071574	0.0784756	0
2534	1955.41	117.212	0.117167	0.0476035	0.0484781	9.79673e-05	0.684768	0.000735327	0.0807138	0.00422719
2535	1957.67	112.777	0.103229	0.0543429	0.0506698	7.75397e-05	0.709104	0.00142071	0.0607724	0.00341576
2536	1837.61	104.136	0.0371305	0.0752583	0.0530034	0	0.810408	0.00446969	0	0
2537	1830.5	99.077	0.0431421	0.0738	0.059338	0	0.80098	0.005173	0.00148017	0
2538	1831.36	99.077	0.103888	0.0266825	0.0545477	0	0.72793	0.000907172	0.0760717	0.00229345
2539	1838.44	104.136	0.109998	0.0229082	0.0536693	0	0.704005	0.00121118	0.0941463	0.00266448
2540	1824.38	94.094	0.101935	0.0290936	0.0545251	0	0.736229	0.00103265	0.0672629	0.00226799
2541	1823.5	94.094	0.0521635	0.0737802	0.0618285	0	0.790996	0.00480499	0.00486652	0
2542	1815.14	88.141	0.0694384	0.062768	0.0572941	0	0.787157	0.00248392	0.0121051	0
2543	1816.04	88.141	0.101977	0.0285192	0.0549835	0	0.744809	0.00123341	0.0591019	0.00187671
2544	1806.6	82.063	0.0828199	0.0423027	0.0466443	0	0.80299	0.00510668	0.020125	0
2545	1807.54	82.063	0.106932	0.0280477	0.0554462	0	0.737524	0.00226595	0.0546464	0.00135917
2546	1800.6	77.793	0.102104	0.0276289	0.0425269	0	0.793679	0.00410518	0.0289705	0
2547	1801.56	77.793	0.10425	0.033106	0.0554995	0	0.741889	0.00197266	0.0519017	0.00155677
2548	1795.58	73.522	0.108295	0.0316432	0.0552658	0	0.742471	0.00226544	0.0476147	0.00107547
2549	1794.6	73.522	0.126608	0.0152616	0.042796	0	0.770308	0.00503558	0.0383342	0
2550	1792.89	71.605	0.111765	0.0289605	0.0563272	0	0.733355	0.00205408	0.0538672	0.00100403
2551	1791.9	71.605	0.134297	0.0109616	0.0431232	0.000342788	0.757782	0.00555265	0.0462492	0
2552	1784.01	65.257	0.119834	0.018515	0.0553213	0	0.744916	0.00185577	0.0491866	0.000788054
2553	1782.98	65.257	0.165454	0	0.0389857	0.00147247	0.705152	0.00714436	0.0763491	0
2554	1778.45	62.032	0.179312	0	0.0384318	0.00226371	0.678513	0.00632191	0.0903271	0
2555	1779.49	62.032	0.121049	0.0294319	0.0571083	0	0.724663	0.00203038	0.0537208	0.000741223
2556	1774.79	59.425	0.186361	0	0.0380761	0.00248746	0.669335	0.00536537	0.0937761	0
2557	1775.84	59.425	0.130109	0.0244416	0.0584148	0	0.72408	0.00113118	0.0539557	0.000927704
2558	1767.48	53.455	0.172489	0.00824783	0.0535823	0	0.695238	0.00171076	0.0573167	0.000951546
2559	1766.4	53.455	0.185567	0	0.0352903	0.0030835	0.665873	0.00360624	0.101625	0
2560	1758.74	47.207	0.264538	0.144881	0.0301703	0	0.484796	0	0.0712741	0
2561	1757.62	47.207	0.184322	0	0.0308787	0.00491446	0.627318	0.00318139	0.135539	0.000662365
2562	1752.08	42.453	0.311333	0.207263	0.0204766	9.77249e-05	0.306649	0.00107203	0.139613	0.00125433
2563	1751.7	42.993	0.120427	0	0.0239749	0.0150261	0.603685	0.00482014	0.21254	0.000886885
2564	1843.52	108.342	0.0388448	0.0734725	0.0558531	0	0.805073	0.0048822	0	0
2565	1844.33	108.342	0.110126	0.0211	0.0521441	0	0.704591	0.000469396	0.100516	0.0029751
2566	1867.11	125.128	0.0460293	0.0638473	0.0587866	0	0.804632	0.00545438	0.00117305	0
2567	1862.22	121.647	0.0418952	0.0739117	0.0651756	0	0.796177	0.00623824	0.00043925	0
2568	1862.95	121.647	0.15355	0.000509748	0.0397502	8.98357e-07	0.566156	0	0.22767	0.00380332
2569	1867.83	125.128	0.15962	1.42332e-05	0.0334766	4.13971e-07	0.525742	9.12358e-06	0.26954	0.0047268
2570	1906.32	153.032	0.0563355	0.0442245	0.0633443	0	0.793471	0.0047485	0.0140696	0
2571	1906.89	153.032	0	0.178955	0.0387752	0	0.614727	0.00980867	0.157734	0
2572	1899.72	147.911	0.0336393	0.269336	0.0181838	0	0.315652	0.0152131	0.344662	0
2573	1899.12	147.911	0.052446	0.0617626	0.065686	0	0.784756	0.0057687	0.00779747	0
2574	1913.45	157.713	0.00492763	0.125569	0.0517964	0	0.726069	0.00794869	0.0671284	0
2575	1893.15	143.214	0.0800539	0.210419	0.0107113	0	0.117157	0.017509	0.554159	0.00156355
2576	1892.52	143.214	0.0491123	0.0659727	0.0628397	0	0.785662	0.00745637	0.00443689	0
2577	1885.57	138.263	0.0505419	0.0715537	0.0623445	0	0.785308	0.00594439	0.00263339	0
2578	1886.22	138.263	0.18137	0.109226	0	1.59466e-05	0.0149731	0.0125358	0.673334	0.00477166
2579	1879.35	133.84	0.0489777	0.0680581	0.06165	0	0.792953	0.0069128	0.00188572	0
2580	1880.02	133.84	0.194625	0.0381877	0.00802146	1.88583e-05	0.174802	0.00582826	0.570001	0.00573506
2581	1872.78	128.665	0.183693	0.00332092	0.0359053	7.01049e-06	0.414741	0.000466433	0.348025	0.00369886
2582	1872.08	128.665	0.0480819	0.0618927	0.0585865	0	0.804443	0.00581526	0.00158206	0
2583	1855.99	117.212	0.0387434	0.0749654	0.0600165	0	0.801826	0.0065035	0	0
2584	1856.74	117.212	0.130888	0.00861363	0.0395941	0	0.655485	0	0.156396	0.00298719
2585	1859.74	117.212	0.133763	0.00786056	0.0399281	0	0.660965	0	0.14886	0.00283193
2586	1862.74	117.212	0.126655	0.0151094	0.0420617	0	0.672625	0	0.135222	0.00300143
2587	1850.54	112.777	0.114578	0.0146498	0.048077	0	0.686407	0	0.125579	0.00347144
2588	1849.76	112.777	0.0343286	0.0775422	0.0644213	0	0.800192	0.0064017	0	0
2589	1853.54	112.777	0.117505	0.0128882	0.0481482	0	0.690524	0	0.120754	0.00327456
2590	1856.54	112.777	0.113708	0.0185871	0.0485554	0	0.697501	0	0.111088	0.0034851
2591	1804.56	77.793	0.105171	0.0315572	0.0499524	0	0.755316	0.00183945	0.0482852	0.00112082
2592	1912.9	157.713	0.0593066	0.0399096	0.065388	0	0.782007	0.0040218	0.0212834	0
2593	1929.64	163.532	0.536318	0.0725427	0.0234657	0	0.299585	0	0.0425295	0.00188438
2594	1934.64	163.532	0.0367757	0.874146	0.00661184	0	0.0746004	0	0.00664481	0
2595	1938.84	163.532	0.0470529	0.887119	0.00455662	0	0.0534462	0	0.00592449	0.000336085
2596	1921.59	168.032	0.117873	0.880315	0	0	0	0	0	0.000234475
2597	1924.59	168.032	0.13102	0.866238	9.55225e-05	0	5.86974e-05	1.64602e-05	5.46467e-05	0.000736889
2598	1927.59	168.032	0.195537	0.789635	0.000424208	0	0.011085	0.000224008	0	0.00103235
2599	1929.64	168.032	0.375775	0.407059	0.0120633	9.84903e-06	0.187549	0.000324763	0.00793654	0.00115518
2600	1932.09	168.032	0.0067723	0.688175	0.0204994	0	0.263324	0	0.0175502	0.000454012
2601	1942.11	157.713	0.0413111	0.0607172	0.0588916	0	0.701355	0.0114532	0.109395	0.000845564
2602	1942.11	161.352	0.164621	0.0278197	0.0560938	0	0.727708	0.0018163	0.00935204	0.00270765
2603	1945.71	158.952	0.052731	0.0622228	0.0586664	0	0.740072	0.00765283	0.062526	0.000392069
2604	1949.55	158.952	0.0342432	0.139421	0.0539375	0	0.707427	0.00761879	0.0446987	2.47592e-06
2605	1951.36	158.952	0.0199869	0.208954	0.0534186	0	0.65672	0.00703804	0.0387866	0
2606	1953.14	158.952	0.0125092	0.250635	0.0469712	0	0.642827	0.00435651	0.0315571	0.00025367
2607	1946.9	158.952	0.0433206	0.0647744	0.0592316	1.981e-05	0.763199	0.0086229	0.0464005	0.000260007
2608	1955.78	158.952	0.0141038	0.251311	0.0440341	0	0.652696	0.00532607	0.0204602	0.00176956
2609	2026.75	59.425	0.074563	0.0716262	0.0605151	0	0.765768	0.0047605	0.0153513	0.00100188
2610	2026.75	53.455	0.0794721	0.0746684	0.0608297	1.26359e-05	0.750978	0.00668892	0.018973	0.0011004
2611	1978.72	71.605	0.0568448	0.103498	0.0551021	0	0.750983	0.00387031	0.0197998	0.00184644
2612	1981.97	65.257	0.0570288	0.101877	0.0562456	0	0.751081	0.00463617	0.0198667	0.00180522
2613	2150.33	31.332	0	0	0	0	0	0	0	0
2614	2140.05	31.332	0	0	0	0	0	0	0	0
2615	1977.74	77.793	0.0639228	0.0769809	0.0581637	0	0.766062	0.00428671	0.0212156	0.00172284
2616	1846.85	77.793	0.0781246	0.0605627	0.0524068	0	0.774721	0.00314031	0.023252	0.00100343
2617	1837.36	65.257	0.0801629	0.0646395	0.0567189	0	0.763658	0.00449136	0.0167404	0.00080977
2618	2104.99	73.522	0.124553	0.0231182	0.0553835	0	0.730831	0.00160993	0.0561267	0.00088586
2619	1977.74	146.376	0.00457836	0.138998	0.0242196	0	0.534496	0.0111502	0.282195	0
2620	1842.58	77.793	0.0878582	0.0464018	0.0567786	0	0.764439	0.0035563	0.0267008	0.000856421
2621	1807.56	77.793	0.105154	0.0344467	0.0542574	0	0.742992	0.00210353	0.0460126	0.00120584
2622	1959.38	156.891	0.0234842	0.14243	0.0484035	0	0.720922	0.00682742	0.0450387	0.00153339
2623	1963.71	154.412	0.0237743	0.0626121	0.0505136	0	0.737971	0.00987065	0.101242	0.00179975
2624	1969.59	151.043	0	0.184267	0.0419654	0	0.633452	0.00855124	0.125468	0
2625	1973.14	149.013	0.00396131	0.171502	0.0413647	0	0.514897	0.0139305	0.245871	0
2626	2097.58	73.522	0.119465	0.0290869	0.0553745	0	0.733372	0.00159837	0.0528971	0.000844487
2627	2097.58	77.793	0.126774	0.0194838	0.0552349	0	0.728584	0.00165793	0.0564952	0.00108846
2628	2129.62	59.425	0.13356	0.060889	0.0529331	0	0.699831	0.00277379	0.0379182	0.0029442
2629	2125.06	36.026	0.111442	0.0513024	0.0516402	1.07222e-07	0.645874	0.00317851	0.131043	0.00130892
2630	2125.06	31.332	0	0	0	0	0	0	0	0
2631	1842.58	42.259	0.0836407	0.065289	0.0499339	3.93615e-05	0.696406	0.00331552	0.0915391	0.00272608
2632	1868.95	108.342	0.109098	0.0206136	0.054477	0	0.732866	0.000905104	0.0695219	0.00194326
2633	1868.95	104.136	0.0998505	0.0297602	0.0549114	0	0.748804	0.00134123	0.0534882	0.00174355
2634	1873.2	108.342	0.0990063	0.0289315	0.0541756	0	0.74639	0.000758745	0.0613328	0.00209365
2635	1886.27	117.212	0.105792	0.0278525	0.0503692	0	0.728913	0	0.0756537	0.00293312
2636	1863.15	112.777	0.11891	0.0126216	0.050545	0	0.709405	1.46132e-05	0.0971579	0.00256811
2637	1764.74	41.083	0.094703	0.0536614	0.0506223	0	0.679128	0.00310971	0.110384	0.00194288
2638	1773.48	41.9	0.0913002	0.0901189	0.053825	0	0.660879	0.0047668	0.0904592	0.00300752
2639	1781.84	43.015	0.093477	0.0873611	0.0565235	0	0.665089	0.00634142	0.0782027	0.00206357
2640	1785.49	43.501	0.090735	0.0643687	0.0518995	3.48723e-06	0.693213	0.00367584	0.0886585	0.00168884
2641	1801.58	44.806	0.0946933	0.0755869	0.0597601	0	0.68198	0.00567114	0.0720656	0.00212746
2642	1813.54	43.504	0.0901386	0.0741082	0.0548158	0	0.695146	0.00348069	0.0714071	0.0023135
2643	1822.04	42.505	0.0859249	0.0732692	0.0508612	0	0.697854	0.00235882	0.0754016	0.00253688
2644	1851.12	42.719	0.0794905	0.0656204	0.051153	3.53496e-05	0.702426	0.00356196	0.0877884	0.00317662
2645	1857.2	43.179	0.0793625	0.0766322	0.0534503	0	0.703927	0.00319888	0.069245	0.0032001
2646	1863.15	43.256	0.0786237	0.0771888	0.053704	0	0.705236	0.00318922	0.0675855	0.00327519
2647	1868.14	43.453	0.0793734	0.0797419	0.0588012	0	0.699981	0.00553376	0.0632393	0.00370818
2648	1873.2	43.657	0.0780476	0.077337	0.0538088	0	0.712566	0.00358864	0.0617825	0.0032082
2649	1877.4	43.607	0.0773361	0.0778033	0.0540688	0	0.712431	0.00368	0.0615658	0.00324164
2650	1886.27	44.136	0.0756141	0.0807394	0.0543995	0	0.719028	0.00385645	0.0539722	0.00299808
2651	1890.71	44.011	0.0758559	0.0815073	0.0547211	0	0.721389	0.00409743	0.0505556	0.00283926
2652	1894.19	43.817	0.0757376	0.082723	0.0544902	0	0.722942	0.00403457	0.0481857	0.00277424
2653	1897.73	43.621	0.0757481	0.0835816	0.054748	0	0.722826	0.00406147	0.0470187	0.00272885
2654	1902.9	43.288	0.0764525	0.0837363	0.0548696	0	0.723117	0.00416688	0.0458783	0.0027097
2655	1907.32	42.791	0.0783835	0.0812981	0.054526	0	0.722334	0.00390576	0.0473576	0.00278617
2656	1912.27	42.278	0.0781722	0.0818199	0.0541311	0	0.70621	0.00344738	0.0605771	0.00342892
2657	1916.97	42.842	0.075702	0.0850127	0.0581415	0	0.676939	0.00522821	0.0783876	0.00438377
2658	1922.09	43.456	0.0776067	0.0857676	0.0499516	0	0.700614	0.00268607	0.0666688	0.00394474
2659	1927.09	43.688	0.0805902	0.0902821	0.0556131	0	0.718811	0.00508447	0.039706	0.00240526
2660	1932.09	43.142	0.0888411	0.0919052	0.0565681	0	0.718161	0.00691079	0.0320317	0.00128902
2661	1937.09	41.54	0.0750572	0.140106	0.0535953	2.25369e-05	0.689501	0.00605277	0.0274165	0.00135309
2662	1939.71	43.416	0.0560258	0.218967	0.0512972	0	0.637957	0.00510277	0.012189	0.00278941
2663	1942.11	42.733	0.082355	0.118417	0.0632636	0	0.705705	0.00942287	0.0127369	0.00125801
2664	1944.64	42.014	0.087221	0.103775	0.0606343	0	0.726402	0.00938128	0.0086538	0.000680849
2665	1946.9	41.371	0.0922405	0.0948821	0.0604758	0	0.735616	0.00917172	0.00447552	0.000376531
2666	1949.55	41.036	0.0942069	0.103166	0.0567977	0	0.733942	0.00833419	0	0
2667	1951.36	40.86	0.114365	0.119822	0.0509971	0	0.614345	0.00537872	0.0481715	0.00120636
2668	1953.14	40.738	0.00446755	0.0467664	0.00453696	0.000240762	0.146398	0	0.661225	0.0319849
2669	1959.94	40.521	0.062765	0.0857661	0.0574258	8.75853e-05	0.691425	0.00755938	0.0774081	0.00545656
2670	1962.09	40.4	0.0673339	0.077418	0.0566327	2.46554e-05	0.705149	0.00629952	0.0711171	0.00499847
2671	1964.68	40.259	0.0726247	0.0849283	0.0534108	6.99266e-05	0.710997	0.00562382	0.0602809	0.00376982
2672	1967.22	40.449	0.0705082	0.0882678	0.0604414	0	0.713519	0.00648011	0.0448713	0.00324687
2673	1970.27	40.764	0.0750631	0.0792019	0.0540997	6.90615e-05	0.727888	0.00557583	0.0482053	0.00268284
2674	1973.38	41.521	0.0783334	0.0810581	0.0553976	9.8804e-06	0.727764	0.00793967	0.0365862	0.00221289
2675	1977.74	43.167	0.0746504	0.0873567	0.0557802	1.00222e-05	0.727206	0.00857061	0.0334256	0.00225438
2676	1983.62	44.781	0.0696518	0.0978426	0.0586737	0	0.721741	0.00618334	0.0357207	0.00259123
2677	1991.91	45.34	0.0715103	0.095128	0.0566793	0	0.710343	0.00533755	0.0494864	0.00257316
2678	1999.64	45.587	0.0742525	0.0912331	0.0564505	0	0.707709	0.00513057	0.0539381	0.00264491
2679	2008.68	46.183	0.0766869	0.0867088	0.0569694	0	0.714266	0.00539801	0.0492947	0.0029685
2680	2014.86	46.256	0.0779228	0.0836937	0.0566207	0	0.712626	0.00508105	0.0531643	0.00303813
2681	2020.94	46.153	0.0792756	0.0806183	0.0560822	0	0.709893	0.00482229	0.0579283	0.00307574
2682	2044.18	44.826	0.081918	0.0713626	0.0512274	0.000143657	0.690471	0.00282554	0.0859135	0.00320075
2683	2032.56	45.552	0.0794645	0.0747919	0.0534402	0	0.702824	0.00312534	0.0720122	0.00311697
2684	2051.52	44.369	0.0868636	0.068523	0.0508319	0	0.688733	0.0022668	0.0871719	0.0031208
2685	2060.36	44.381	0.0906744	0.0675858	0.0503824	0	0.687468	0.00206607	0.0873101	0.00280532
2686	2069.06	45.09	0.0929912	0.0667085	0.0503437	0	0.689702	0.00200813	0.0852739	0.00243702
2687	2079.46	45.289	0.0983296	0.0655068	0.0527436	0	0.680942	0.00268139	0.0889087	0.00221521
2688	2090.08	45.492	0.101702	0.0641218	0.0523904	0	0.674414	0.00263746	0.0946146	0.00207212
2689	2104.99	45.941	0.101076	0.0586327	0.0491572	3.45549e-06	0.674368	0.00240378	0.108023	0.00164453
2690	2026.75	77.793	0.0875645	0.0522978	0.05739	0	0.759428	0.00396835	0.0258551	0.000963649
2691	2026.75	73.522	0.0845546	0.0592055	0.0572243	0	0.760109	0.00432542	0.020302	0.000905151
2692	2026.75	71.605	0.0837158	0.0601928	0.0574412	0	0.760834	0.00452141	0.019374	0.000871711
2693	2026.75	65.257	0.0794581	0.0690859	0.0577385	0	0.759919	0.00522276	0.0161105	0.000887123
2694	2026.75	62.032	0.0744377	0.0706821	0.0601059	0	0.766878	0.00438594	0.0158392	0.00100715
2695	2026.75	47.207	0.0908178	0.0686609	0.0634878	0	0.714704	0.00770539	0.0462718	0.00225082
2696	1794.08	44.646	0.0960756	0.0739747	0.059588	0	0.67678	0.00585481	0.077589	0.00202888
2697	2026.75	45.905	0.0782537	0.0769177	0.0525302	0	0.709749	0.003066	0.0652877	0.00309251
2698	2097.58	45.676	0.103678	0.0650428	0.0519257	0	0.668525	0.0026687	0.0985505	0.0019687
2699	2278.48	31.332	0	0	0	0	0	0	0	0
2700	2288.33	31.332	0	0	0	0	0	0	0	0
2701	2288.33	36.026	0	0	0	0	0	0	0	0
2702	2278.48	36.026
2703	2268.62	31.332	0	0	0	0	0	0	0	0
2704	2268.62	36.026
2705	2258.76	31.332	0	0	0	0	0	0	0	0
2706	2258.76	36.026
2707	2248.91	31.332	0	0	0	0	0	0	0	0
2708	2248.91	36.026
2709	2239.05	31.332	0	0	0	0	0	0	0	0
2710	2239.05	36.026
2711	2229.19	31.332	0	0	0	0	0	0	0	0
2712	2229.19	36.026	0	0	0	0	1	0	0	0
2713	2219.33	31.332	0	0	0	0	0	0	0	0
2714	2219.33	36.026	0	0	0	0	1	0	0	0
2715	2209.48	31.332	0	0	0	0	0	0	0	0
2716	2209.48	36.026	0	0	0	0	0.841461	0	0.137217	0
2717	2199.62	31.332	0	0	0	0	0	0	0	0
2718	2199.62	36.026	0.167717	0	0.016098	0	0.644473	0	0.119221	0
2719	2189.76	31.332	0	0	0	0	0	0	0	0
2720	2189.76	36.026	0.100286	0.0461561	0.0423029	0	0.60195	0	0.209305	0
2721	2179.91	31.332	0	0	0	0	0	0	0	0
2722	2179.91	36.026	0.0961523	0.0670283	0.0555559	0	0.642648	0	0.13827	0
2723	2170.05	31.332	0	0	0	0	0	0	0	0
2724	2170.05	36.026	0.104249	0.0644981	0.0356517	0	0.653165	0	0.134517	0
2725	2160.19	31.332	0	0	0	0	0	0	0	0
2726	2160.19	36.026	0.0960408	0.0714554	0.0462375	0	0.633995	0.00271397	0.144945	0.000813318
2727	2278.48	47.565
2728	2288.33	47.565	0	0	0	0	0	0	0	0
2729	2268.62	47.565
2730	2258.76	47.565	0	0	0	0	0.690256	0	0.309744	0
2731	2248.91	47.565	0	0	0	0	0.362143	0	0	0
2732	2239.05	47.565	0	0.106992	0	0	0.376292	0	0.341967	0
2733	2229.19	47.565
2734	2219.33	47.565	0	0	0	0	0.731918	0	0	0
2735	2209.48	47.565	0.128597	0.026972	0.0895345	0	0.639911	0	0.102468	0
2736	2199.62	47.565	0.116357	0.061126	0.0434905	0	0.623637	0	0.155389	0
2737	2189.76	47.565	0.0972512	0.0472661	0.0373637	0	0.636652	0.00241435	0.170039	0.00226254
2738	2179.91	47.565	0.104004	0.0360437	0.0382297	0	0.648959	0.00300756	0.156358	0.00101207
2739	2170.05	47.565	0.100468	0.057	0.046987	0	0.60989	0.00270311	0.180069	0.000115259
2740	2160.19	47.565	0.0946654	0.0503687	0.0442986	0	0.626267	0.00291896	0.17472	0.000563726
2741	2119.43	36.026	0.109556	0.0594926	0.0500378	0	0.655371	0.00252569	0.115979	0.00187212
2742	2119.43	31.332	0	0	0	0	0	0	0	0
2743	2104.99	36.026	0.107807	0.0661295	0.0517099	0	0.660126	0.00261716	0.101508	0.00213836
2744	2108.34	36.026	0.107267	0.0613299	0.0490269	0	0.664747	0.00202967	0.105714	0.00198494
2745	2104.99	31.332	0	0	0	0	0	0	0	0
2746	2108.34	31.332	0	0	0	0	0	0	0	0
2747	1937.09	36.026	0.0900194	0.0931203	0.062753	0	0.724617	0.00780972	0.0157825	0.00153283
2748	1932.09	36.026	0.0660528	0.0950975	0.045235	0	0.692306	0.00202472	0.0807762	0.00438138
2749	1939.71	36.026	0.0929507	0.0860933	0.0607744	0	0.732176	0.00764835	0.0136733	0.00101741
2750	1942.11	36.026	0.0808377	0.11558	0.0554121	0	0.689881	0.00509348	0.0439823	0.00370621
2751	1939.71	31.332	0	0	0	0	0	0	0	0
2752	1942.11	31.332	0	0	0	0	0	0	0	0
2753	1937.09	31.332	0	0	0	0	0	0	0	0
2754	1932.09	31.332	0	0	0	0	0	0	0	0
2755	1927.09	36.026	0.0813239	0.0887633	0.0510693	0	0.720751	0.00342147	0.0414365	0.00257065
2756	1922.09	36.026	0.0867895	0.0906052	0.0533372	5.7195e-05	0.720387	0.00490197	0.03514	0.00134504
2757	1922.09	31.332	0	0	0	0	0	0	0	0
2758	1927.09	31.332	0	0	0	0	0	0	0	0
2759	1751.09	42.562	0.0400601	0.0600203	0.0146149	0.0124622	0.17275	0	0.689235	0
2760	1751.48	42.02	0.0579256	0.0734522	0.0203766	0.00801486	0.258336	0	0.572884	0
2761	1749.99	41.782	0.0689553	0.0790856	0.0244207	0.00517667	0.278104	0.00322642	0.53123	0.000646031
2762	1749.99	41.407	0.0711935	0.0841803	0.0264519	0.00451665	0.355006	0.00361075	0.453197	0
2763	1749.99	41.032	0.0764783	0.0867571	0.0253014	0.00103521	0.389282	0.00344496	0.412812	0.00107793
2764	1752.18	41.032	0.0761554	0.0919486	0.0295841	0.00118159	0.354104	0.00118657	0.43702	0.00082721
2765	1749.99	36.026	0.0860119	0.0951566	0.0442814	0	0.612194	0	0.162036	0
2766	1752.18	36.026	0.0727017	0.100894	0.0392408	0.000539454	0.583614	0.00248737	0.183875	0.0014768
2767	1753.09	36.026	0.0762137	0.0674643	0.0465019	0	0.620968	0	0.188852	0
2768	1749.99	31.332	0	0	0	0	0	0	0	0
2769	1752.18	31.332	0	0	0	0	0	0	0	0
2770	1753.09	31.332	0	0	0	0	0	0	0	0
2771	1756.09	36.026	0.0867792	0.0604214	0.0497895	1.72855e-09	0.570121	0.00263127	0.224432	0.000659777
2772	1756.09	31.332	0	0	0	0	0	0	0	0
2773	1764.74	36.026	0.0905686	0.0888865	0.0507786	0	0.645115	0.00322407	0.110171	0.00199877
2774	1764.74	31.332	0	0	0	0	0	0	0	0
2775	1773.48	36.026	0.102248	0.0708374	0.0527815	0	0.671846	0.00387897	0.089075	0.00210996
2776	1773.48	31.332	0	0	0	0	0	0	0	0
2777	1781.84	36.026	0.0931538	0.0562939	0.0496885	4.10694e-05	0.702321	0.00230741	0.0883601	0.00151875
2778	1781.84	31.332	0	0	0	0	0	0	0	0
2779	1785.49	36.026	0.0964453	0.0679888	0.0506006	0.00010842	0.693285	0.00299115	0.0789656	0.00194509
2780	1785.49	31.332	0	0	0	0	0	0	0	0
2781	1794.08	36.026	0.0993827	0.066919	0.0542719	0	0.690564	0.00364469	0.0758818	0.00184409
2782	1794.08	31.332	0	0	0	0	0	0	0	0
2783	1801.58	36.026	0.0966429	0.0675163	0.0547151	0	0.689039	0.00367814	0.0784471	0.00210392
2784	1801.58	31.332	0	0	0	0	0	0	0	0
2785	1813.54	36.026	0.0928608	0.0691374	0.053825	0	0.690524	0.00346189	0.0787657	0.00248893
2786	1813.54	31.332	0	0	0	0	0	0	0	0
2787	1822.04	36.026	0.087943	0.0700095	0.0510738	0	0.695028	0.00229945	0.0795959	0.00282126
2788	1822.04	31.332	0	0	0	0	0	0	0	0
2789	1830.43	36.026	0.0857825	0.0698689	0.0527171	0	0.694284	0.00258797	0.0799466	0.00290246
2790	1830.43	31.332	0	0	0	0	0	0	0	0
2791	1746.48	36.026	0.0884637	0.106361	0.041399	0	0.575257	0.00378015	0.177511	0.002314
2792	1746.48	31.332	0	0	0	0	0	0	0	0
2793	1746.48	41.032	0.0757705	0.08243	0.0250622	0.00108766	0.388431	0.0028707	0.419184	0.00115595
2794	1837.36	36.026	0.0842471	0.0709196	0.053028	0	0.694815	0.00302187	0.0796979	0.00320423
2795	1837.36	31.332	0	0	0	0	0	0	0	0
2796	1842.58	36.026	0.0832506	0.0728529	0.0523808	0	0.699075	0.00274709	0.0749345	0.00301454
2797	1842.58	31.332	0	0	0	0	0	0	0	0
2798	2097.58	36.026	0.10574	0.0638898	0.0515272	0	0.6676	0.00250569	0.0983004	0.00219252
2799	2097.58	31.332	0	0	0	0	0	0	0	0
2800	2090.08	36.026	0.10456	0.0609985	0.0523972	0	0.674014	0.00247772	0.0955422	0.00217497
2801	2090.08	31.332	0	0	0	0	0	0	0	0
2802	2079.46	36.026	0.0989252	0.059824	0.0493914	0	0.684056	0.00180381	0.0938694	0.00233583
2803	2079.46	31.332	0	0	0	0	0	0	0	0
2804	2069.06	36.026	0.0941706	0.0626494	0.0498319	0	0.683174	0.0017655	0.0942891	0.00273418
2805	2069.06	31.332	0	0	0	0	0	0	0	0
2806	2060.36	36.026	0.0908079	0.0643207	0.0500851	0	0.688879	0.00206014	0.0893142	0.0027364
2807	2060.36	31.332	0	0	0	0	0	0	0	0
2808	2051.52	36.026	0.0899786	0.0667897	0.0510345	0	0.691638	0.00271827	0.0842904	0.00250275
2809	2051.52	31.332	0	0	0	0	0	0	0	0
2810	2044.18	36.026	0.0855368	0.0703418	0.0514738	0	0.699612	0.00234459	0.0757772	0.00295989
2811	2044.18	31.332	0	0	0	0	0	0	0	0
2812	2032.56	36.026	0.080095	0.0773199	0.0540158	0	0.706383	0.00328029	0.0657927	0.00301846
2813	2032.56	31.332	0	0	0	0	0	0	0	0
2814	2026.75	36.026	0.0779468	0.0810804	0.0576338	0	0.707756	0.00517167	0.0577681	0.00303122
2815	2026.75	31.332	0	0	0	0	0	0	0	0
2816	2020.94	36.026	0.0799874	0.0816435	0.056619	0	0.711062	0.00496369	0.0547403	0.00309711
2817	2020.94	31.332	0	0	0	0	0	0	0	0
2818	1944.64	31.332	0	0	0	0	0	0	0	0
2819	1944.64	36.026	0	0.0508925	0	0	0.28402	0	0.560192	0
2820	1946.9	36.026	0.064331	0.00686054	0.041414	0	0.809577	0.010477	0	0
2821	1851.12	36.026	0.0826415	0.0736495	0.0521826	0	0.705492	0.0028205	0.0688439	0.00327468
2822	1851.12	31.332	0	0	0	0	0	0	0	0
2823	1857.2	36.026	0.0838485	0.0786123	0.0543101	0	0.706572	0.00507803	0.0646989	0.00444383
2824	1857.2	31.332	0	0	0	0	0	0	0	0
2825	1863.15	36.026	0.0784874	0.0784752	0.0575181	0	0.703427	0.00511642	0.0633573	0.00355318
2826	1863.15	31.332	0	0	0	0	0	0	0	0
2827	1949.55	36.026	0.0568278	0.0134545	0.0439723	0	0.689832	0	0.0128285	0
2828	1951.36	36.026	0.0543901	0.0505027	0.0561686	0	0.710548	0.00644305	0.0724367	0.00708508
2829	1953.14	36.026	0.0670441	0.0700206	0.0533519	0	0.682107	0.0060947	0.0895788	0.00602658
2830	1959.94	36.026	0.0693668	0.0901037	0.0620727	0	0.704596	0.00666927	0.048482	0.00368775
2831	1946.9	31.332	0	0	0	0	0	0	0	0
2832	1949.55	31.332	0	0	0	0	0	0	0	0
2833	1951.36	31.332	0	0	0	0	0	0	0	0
2834	1953.14	31.332	0	0	0	0	0	0	0	0
2835	1977.74	36.026	0.0697132	0.0852386	0.0550951	0	0.713057	0.00491033	0.0579027	0.00405067
2836	1977.74	31.332	0	0	0	0	0	0	0	0
2837	1983.62	31.332	0	0	0	0	0	0	0	0
2838	1983.62	36.026	0.0720628	0.0846436	0.0552439	0	0.727606	0.00437412	0.0438427	0.00279958
2839	1962.09	36.026	0.0712415	0.0857789	0.0621376	0	0.711271	0.00661428	0.0453357	0.00336225
2840	1611.99	31.332	0	0	0	0	0	0	0	0
2841	1622.34	31.332	0	0	0	0	0	0	0	0
2842	1622.34	36.026
2843	1611.99	36.026	0	0	0	0	0	0	0	0
2844	1632.69	31.332	0	0	0	0	0	0	0	0
2845	1632.69	36.026
2846	1643.03	31.332	0	0	0	0	0	0	0	0
2847	1643.03	36.026
2848	1653.38	31.332	0	0	0	0	0	0	0	0
2849	1653.38	36.026
2850	1663.72	31.332	0	0	0	0	0	0	0	0
2851	1663.72	36.026	0	0	0	0	0	0	0	0
2852	1674.07	31.332	0	0	0	0	0	0	0	0
2853	1674.07	36.026	0	0	0	0	0	0	0	0
2854	1684.41	31.332	0	0	0	0	0	0	0	0
2855	1684.41	36.026	0	0	0	0	0	0	0	0
2856	1694.76	31.332	0	0	0	0	0	0	0	0
2857	1694.76	36.026
2858	1705.1	31.332	0	0	0	0	0	0	0	0
2859	1705.1	36.026
2860	1715.45	31.332	0	0	0	0	0	0	0	0
2861	1715.45	36.026	0.136293	0	0	0	0.484557	0	0.238106	0
2862	1725.79	31.332	0	0	0	0	0	0	0	0
2863	1725.79	36.026	0.0813927	0.106044	0.0292809	0.00296878	0.41161	0	0.341277	0
2864	1736.14	31.332	0	0	0	0	0	0	0	0
2865	1736.14	36.026	0.0882406	0.107051	0.0292059	0	0.458275	0	0.303892	0.0017822
2866	1746.48	41.782	0.0669452	0.0865243	0.0200132	0.00772561	0.344687	0	0.466207	0
2867	1746.48	41.407	0.0719693	0.0829029	0.0276926	0.00277974	0.318862	0.00096971	0.484312	0.000320145
2868	1736.14	41.782	0.0768732	0.0535786	0.0309612	1.23234e-05	0.507327	0.00176527	0.305965	0.00111477
2869	1736.14	41.407	0.0533393	0.0536232	0.0458183	7.0247e-05	0.504933	0.00425654	0.251549	0.00553495
2870	1725.79	41.782	0.078448	0.0622258	0.0328349	0	0.547091	0	0.247134	0
2871	1725.79	41.407	0.0709481	0.0888904	0.0242371	0	0.502419	0	0.298472	0
2872	1715.45	41.782	0.125053	0.0312717	0.0622794	0	0.455261	0	0.320804	0
2873	1715.45	41.407	0.0912874	0.0993612	0	0.00982664	0.458168	0	0.341357	0
2874	1705.1	41.782	0.0883356	0	0	0.0144098	0.461187	0	0.167039	0
2875	1705.1	41.407	0.152684	0.211739	0.107393	0	0.316972	0	0.0652296	0
2876	1694.76	41.782	0	0	0.0442258	0	0.509619	0	0.176953	0
2877	1694.76	41.407	0	0	0	0	0.726878	0	0.144102	0
2878	1684.41	41.782
2879	1684.41	41.407
2880	1674.07	41.782	0	0	0	0	0	0	0	0
2881	1674.07	41.407	0	0	0	0	0	0	0	0
2882	1663.72	41.782	0	0	0	0	0	0	0	0
2883	1663.72	41.407	0	0	0	0	0	0	0	0
2884	1653.38	41.782
2885	1653.38	41.407
2886	1643.03	41.782
2887	1643.03	41.407
2888	1632.69	41.782
2889	1632.69	41.407
2890	1622.34	41.782
2891	1622.34	41.407
2892	1611.99	41.782	0	0	0	0	0	0	0	0
2893	1611.99	41.407	0	0	0	0	0	0	0	0
2894	1736.14	41.032	0.0787215	0.0884921	0.0342384	0	0.476021	0	0.315917	0
2895	1725.79	41.032	0.100522	0.0913218	0.0295203	0	0.519898	0	0.258167	0
2896	1715.45	41.032	0.0244553	0.0971319	0.0157089	0.00117077	0.380606	0	0.393613	0.0219302
2897	1705.1	41.032	0.152684	0.211739	0.107393	0	0.316972	0	0.0652296	0
2898	1694.76	41.032	0	0	0	0	0.726878	0	0.144102	0
2899	1684.41	41.032
2900	1674.07	41.032	0	0	0	0	0	0	0	0
2901	1663.72	41.032	0	0	0	0	0	0	0	0
2902	1653.38	41.032
2903	1643.03	41.032
2904	1632.69	41.032	0	0	0	0	0	0	0	0
2905	1622.34	41.032
2906	1611.99	41.032	0	0	0	0	0	0	0	0
2907	1868.14	36.026	0.078385	0.068003	0.050208	9.36516e-05	0.716103	0.00375983	0.0732887	0.00308723
2908	1868.14	31.332	0	0	0	0	0	0	0	0
2909	1873.2	36.026	0.0778394	0.0781184	0.0546689	0	0.711817	0.00367074	0.0604408	0.00327893
2910	1873.2	31.332	0	0	0	0	0	0	0	0
2911	1877.4	36.026	0.0785058	0.0776887	0.0530034	0	0.72064	0.00355402	0.0538455	0.00311918
2912	1877.4	31.332	0	0	0	0	0	0	0	0
2913	1886.27	36.026	0.0780864	0.0788571	0.054665	0	0.720109	0.00385992	0.0520931	0.00302448
2914	1886.27	31.332	0	0	0	0	0	0	0	0
2915	1902.9	36.026	0.0748521	0.0829441	0.0583071	0	0.706085	0.00538343	0.0583459	0.00394915
2916	1897.73	36.026	0.0760651	0.0797625	0.0538727	0	0.716884	0.00391711	0.0563438	0.00343394
2917	1894.19	36.026	0.0811139	0.0809628	0.0608073	0	0.7065	0.00735193	0.0517238	0.00369348
2918	1890.71	36.026	0.0762505	0.0783437	0.0532386	0	0.721775	0.00363271	0.0542415	0.00309549
2919	1890.71	31.332	0	0	0	0	0	0	0	0
2920	1894.19	31.332	0	0	0	0	0	0	0	0
2921	1907.32	36.026	0.0754237	0.0812215	0.0528402	0	0.708712	0.0039104	0.0647874	0.0034322
2922	1897.73	31.332	0	0	0	0	0	0	0	0
2923	1902.9	31.332	0	0	0	0	0	0	0	0
2924	1907.32	31.332	0	0	0	0	0	0	0	0
2925	1912.27	36.026	0.077363	0.0765634	0.0554183	0	0.719783	0.00367418	0.050099	0.00304749
2926	1916.97	31.332	0	0	0	0	0	0	0	0
2927	1916.97	36.026	0.0834054	0.0833483	0.0549262	8.81894e-05	0.719699	0.00418326	0.041631	0.00187782
2928	1912.27	31.332	0	0	0	0	0	0	0	0
2929	1959.94	31.332	0	0	0	0	0	0	0	0
2930	1962.09	31.332	0	0	0	0	0	0	0	0
2931	2014.86	36.026	0.079052	0.0866624	0.0613441	0	0.704162	0.00771481	0.0494288	0.00326043
2932	2014.86	31.332	0	0	0	0	0	0	0	0
2933	2008.68	31.332	0	0	0	0	0	0	0	0
2934	2008.68	36.026	0.0773153	0.0871148	0.061388	0	0.708313	0.00774	0.0469349	0.00326062
2935	1991.91	36.026	0.0731938	0.0860503	0.0553777	0	0.73111	0.00456555	0.0385628	0.00243529
2936	1991.91	31.332	0	0	0	0	0	0	0	0
2937	1999.64	36.026	0.0775524	0.0931519	0.0558481	0	0.710897	0.00555501	0.0482577	0.00197576
2938	1999.64	31.332	0	0	0	0	0	0	0	0
2939	1964.68	31.332	0	0	0	0	0	0	0	0
2940	1964.68	36.026	0.0702433	0.0849651	0.060181	0	0.714686	0.00612405	0.046603	0.00345177
2941	1967.22	36.026	0.0722067	0.0819945	0.0546035	0	0.716246	0.00463938	0.0521325	0.00375842
2942	1970.27	36.026	0.0679037	0.0831438	0.0548076	0	0.716771	0.00409734	0.0577831	0.003956
2943	1973.38	36.026	0.0682622	0.0854328	0.0554403	0	0.706496	0.00453579	0.0639514	0.0045269
2944	1973.38	31.332	0	0	0	0	0	0	0	0
2945	1970.27	31.332	0	0	0	0	0	0	0	0
2946	1967.22	31.332	0	0	0	0	0	0	0	0
